# Supplementary material for: Dicarbonyl­dichloridobis(trimethyl­phosphane)iron(II)–carbonyl­dichlorido­tris(trimethyl­phosphane)iron(II)–tetra­hydro­furan (1/1/2)
Source: Acta Crystallogr Sect E Struct Rep Online. 2011 Mar 19;67(Pt 4):m462. doi: 10.1107/S1600536811009305 (PMC3099925; doi:10.1107/S1600536811009305)
Supplement: Supplementary file 1 [file e-67-0m462-sup1.cif]

##############################################################################
###                                                                        ###
###        Electronic paper (Acta Crystallographica Section E)             ###
###                                                                        ###
##############################################################################
#                                                                            #
# This CIF contains the data in a paper accepted for publication in Acta     #
# Crystallographica Section E. It conforms to the requirements of Notes      #
# for Authors for Section E, and has been peer reviewed under the auspices   #
# of the IUCr Commission on Journals.                                        #
#                                                                            #
# Full details of the Crystallographic Information File format               #
# are given in the paper "The Crystallographic Information File (CIF):       #
# a New Standard Archive File for Crystallography" by S. R. Hall, F. H.      #
# Allen and I. D. Brown [Acta Cryst. (1991), A47, 655-685].                  #
#                                                                            #
# The current version of the core CIF dictionary is obtainable from          #
# ftp://ftp.iucr.org/pub/cif_core.dic. The current version number is 2.4.    #
#                                                                            #
# Software is freely available for graphical display of the structure(s) in  #
# this CIF.  For information consult the CIF home page http://www.iucr.org/  #
# cif/home.html                                                              #
#                                                                            #
# This file may be used for bona fide research purposes within the           #
# scientific community so long as proper attribution is given to the journal # 
# article from which it was obtained.                                        #
#                                                                            #
##############################################################################
                                             
data_I
_audit_creation_method     SHELXL-97
_chemical_name_systematic
;
Dicarbonyldichloridobis(trimethylphosphane)iron(II)--
carbonyldichloridotris(trimethylphosphane)iron(II)--tetrahydrofuran (1/1/2)
;
_chemical_name_common     ?
_chemical_formula_moiety
                          'C10 H27 Cl2 Fe O P3, C8 H18 Cl2 Fe O2 P2, 2(C4 H8 O)'
_chemical_formula_sum     'C26 H61 Cl4 Fe2 O5 P5'
_chemical_formula_iupac
               '[Fe Cl2 (C3 H9 P)3 (C O)], [Fe Cl2 (C3 H9 P)2 (C O)2], 2C4 H8 O'
_chemical_formula_weight     862.10
_chemical_melting_point     ?
_symmetry_cell_setting     orthorhombic
_space_group_name_H-M_alt     'P n m a'
_space_group_name_Hall     '-P 2ac 2n'
loop_
    _symmetry_equiv_pos_as_xyz
    'x, y, z'
    '-x+1/2, -y, z+1/2'
    'x+1/2, -y+1/2, -z+1/2'
    '-x, y+1/2, -z'
    '-x, -y, -z'
    'x-1/2, y, -z-1/2'
    '-x-1/2, y-1/2, z-1/2'
    'x, -y-1/2, z'
_cell_length_a     10.8391(9)
_cell_length_b     16.9670(12)
_cell_length_c     22.2871(18)
_cell_angle_alpha     90.00
_cell_angle_beta     90.00
_cell_angle_gamma     90.00
_cell_volume     4098.8(6)
_cell_formula_units_Z     4
_cell_measurement_reflns_used     9975
_cell_measurement_theta_min     2.62
_cell_measurement_theta_max     27.44
_cell_measurement_temperature     100(2)
_exptl_crystal_description     plate
_exptl_crystal_colour     'light yellow'
_exptl_crystal_size_max     0.200
_exptl_crystal_size_mid     0.120
_exptl_crystal_size_min     0.100
_exptl_crystal_density_diffrn     1.397
_exptl_crystal_density_meas     ?
_exptl_crystal_density_method     'not measured'
_exptl_crystal_F_000     1808
_exptl_absorpt_coefficient_mu     1.195
_exptl_absorpt_correction_type     multi-scan
_exptl_absorpt_process_details     '(SADABS; Bruker, 2008)'
_exptl_absorpt_correction_T_min     0.8004
_exptl_absorpt_correction_T_max     0.8950
_exptl_special_details
;
;
_diffrn_ambient_temperature     100(2)
_diffrn_radiation_type     MoK\a
_diffrn_radiation_wavelength     0.71073
_diffrn_radiation_source     'fine-focus sealed tube'
_diffrn_radiation_monochromator     graphite
_diffrn_measurement_device_type     'Bruker APEXII CCD'
_diffrn_measurement_method     '\f and \w'
_diffrn_detector_area_resol_mean     8.3333
_diffrn_reflns_number     144514
_diffrn_reflns_av_R_equivalents     0.0899
_diffrn_reflns_av_sigmaI/netI     0.0259
_diffrn_reflns_theta_min     1.51
_diffrn_reflns_theta_max     27.60
_diffrn_reflns_theta_full     27.60
_diffrn_measured_fraction_theta_max     0.998
_diffrn_measured_fraction_theta_full     0.998
_diffrn_reflns_limit_h_min     -14
_diffrn_reflns_limit_h_max     14
_diffrn_reflns_limit_k_min     -21
_diffrn_reflns_limit_k_max     22
_diffrn_reflns_limit_l_min     -29
_diffrn_reflns_limit_l_max     29
_refine_special_details
;
Refinement of <i>F</i>^2^ against ALL reflections. The weighted <i>R</i>-factor
<i>wR</i> and goodness of fit <i>S</i> are based on <i>F</i>^2^, conventional
<i>R</i>-factors <i>R</i> are based on <i>F</i>, with <i>F</i> set to zero for
negative <i>F</i>^2^. The threshold expression of <i>F</i>^2^ >
\s(<i>F</i>^2^) is used only for calculating <i>R</i>-factors(gt) <i>etc</i>.
and is not relevant to the choice of reflections for refinement.
<i>R</i>-factors based on <i>F</i>^2^ are statistically about twice as large
as those based on <i>F</i>, and <i>R</i>- factors based on ALL data will be
even larger. <i>SHELX</i> restraints used:
delu o2 c2
;
_reflns_number_total     4904
_reflns_number_gt     3939
_reflns_threshold_expression     'I>2\s(I)'
_refine_ls_structure_factor_coef     Fsqd
_refine_ls_matrix_type     full
_refine_ls_R_factor_all     0.0500
_refine_ls_R_factor_gt     0.0337
_refine_ls_wR_factor_gt     0.0739
_refine_ls_wR_factor_ref     0.0809
_refine_ls_goodness_of_fit_ref     1.057
_refine_ls_restrained_S_all     1.057
_refine_ls_number_reflns     4904
_refine_ls_number_parameters     218
_refine_ls_number_restraints     1
_refine_ls_hydrogen_treatment     constr
_refine_ls_weighting_scheme     calc
_refine_ls_weighting_details
         'calc w=1/[\s^2^(Fo^2^)+(0.0323P)^2^+5.0170P] where P=(Fo^2^+2Fc^2^)/3'
_atom_sites_solution_hydrogens     geom
_atom_sites_solution_primary     direct
_atom_sites_solution_secondary     difmap
_refine_ls_shift/su_max     0.002
_refine_ls_shift/su_mean     0.000
_refine_diff_density_max     0.681
_refine_diff_density_min     -0.702
_refine_ls_extinction_method     none
_refine_ls_extinction_coef     ?
loop_
    _atom_type_symbol
    _atom_type_description
    _atom_type_scat_dispersion_real
    _atom_type_scat_dispersion_imag
    _atom_type_scat_source
    'C' 'C' 0.0033 0.0016
                         'International Tables Vol C Tables 4.2.6.8 and 6.1.1.4'
    'H' 'H' 0.0000 0.0000
                         'International Tables Vol C Tables 4.2.6.8 and 6.1.1.4'
    'Cl' 'Cl' 0.1484 0.1585
                         'International Tables Vol C Tables 4.2.6.8 and 6.1.1.4'
    'Fe' 'Fe' 0.3463 0.8444
                         'International Tables Vol C Tables 4.2.6.8 and 6.1.1.4'
    'O' 'O' 0.0106 0.0060
                         'International Tables Vol C Tables 4.2.6.8 and 6.1.1.4'
    'P' 'P' 0.1023 0.0942
                         'International Tables Vol C Tables 4.2.6.8 and 6.1.1.4'
_computing_data_collection     'APEX2 (Bruker, 2010)'
_computing_cell_refinement     'SAINT (Bruker, 2009)'
_computing_data_reduction     'SAINT (Bruker, 2009)'
_computing_structure_solution     'SHELXS97 (Sheldrick, 2008)'
_computing_structure_refinement     'SHELXL97 (Sheldrick, 2008)'
_computing_molecular_graphics
           'SHELXTL (Sheldrick, 2008) and Mercury (Macrae, <i>et al.</i>, 2008)'
_computing_publication_material
                             'SHELXTL (Sheldrick, 2008) and PLATON (Spek, 2009)'
loop_
    _atom_site_type_symbol
    _atom_site_label
    _atom_site_fract_x
    _atom_site_fract_y
    _atom_site_fract_z
    _atom_site_U_iso_or_equiv
    _atom_site_adp_type
    _atom_site_calc_flag
    _atom_site_refinement_flags
    _atom_site_occupancy
    _atom_site_disorder_assembly
    _atom_site_disorder_group
    Fe Fe1 0.74441(4) 0.2500 0.609986(19) 0.01347(10) Uani d S 1 . .
    Cl Cl1 0.64447(5) 0.14941(3) 0.66198(2) 0.02064(12) Uani d . 1 . .
    P P1 0.89145(8) 0.2500 0.68214(4) 0.01903(18) Uani d S 1 . .
    P P2 0.58528(8) 0.2500 0.54398(4) 0.01575(17) Uani d S 1 . .
    O O1 0.86416(17) 0.37737(10) 0.54685(8) 0.0268(4) Uani d . 1 . .
    C C1 0.8188(2) 0.32598(13) 0.57122(10) 0.0180(5) Uani d . 1 . .
    C C11 0.9949(3) 0.33405(17) 0.68026(13) 0.0353(7) Uani d . 1 . .
    H H11A 0.9465 0.3828 0.6812 0.053 Uiso calc R 1 . .
    H H11B 1.0441 0.3324 0.6434 0.053 Uiso calc R 1 . .
    H H11C 1.0498 0.3323 0.7152 0.053 Uiso calc R 1 . .
    C C12 0.8343(4) 0.2500 0.75831(15) 0.0277(8) Uani d S 1 . .
    H H12A 0.7861 0.2036 0.7650 0.042 Uiso d R 1 . .
    H H12B 0.9084 0.2500 0.7829 0.042 Uiso d SR 1 . .
    C C21 0.5823(2) 0.33398(15) 0.49372(12) 0.0258(5) Uani d . 1 . .
    H H21A 0.5116 0.3294 0.4665 0.039 Uiso calc R 1 . .
    H H21B 0.6587 0.3354 0.4703 0.039 Uiso calc R 1 . .
    H H21C 0.5749 0.3826 0.5172 0.039 Uiso calc R 1 . .
    C C22 0.4336(3) 0.2500 0.57645(16) 0.0263(8) Uani d S 1 . .
    H H22A 0.3697 0.2500 0.5460 0.039 Uiso d SR 1 . .
    H H22B 0.4224 0.2044 0.6013 0.039 Uiso d R 1 . .
    Fe Fe2 0.39182(4) 0.7500 0.91114(2) 0.01534(11) Uani d S 1 . .
    Cl Cl2 0.17671(7) 0.7500 0.90064(4) 0.02288(17) Uani d S 1 . .
    Cl Cl3 0.38648(9) 0.7500 1.01832(4) 0.0306(2) Uani d S 1 . .
    P P3 0.43591(8) 0.7500 0.81372(4) 0.01842(18) Uani d S 1 . .
    P P4 0.36847(6) 0.61635(3) 0.91539(3) 0.01807(13) Uani d . 1 . .
    O O2 0.6473(3) 0.7500 0.92770(12) 0.0318(6) Uani d SU 1 . .
    C C2 0.5567(5) 0.7500 0.92171(15) 0.0287(9) Uani d SU 1 . .
    C C31 0.3099(3) 0.7500 0.76165(16) 0.0280(8) Uani d S 1 . .
    H H31A 0.3440 0.7500 0.7207 0.042 Uiso d SR 1 . .
    H H31B 0.2601 0.7974 0.7654 0.042 Uiso d R 1 . .
    C C32 0.5302(2) 0.66852(14) 0.78642(11) 0.0229(5) Uani d . 1 . .
    H H32A 0.4848 0.6189 0.7912 0.034 Uiso calc R 1 . .
    H H32B 0.6071 0.6661 0.8095 0.034 Uiso calc R 1 . .
    H H32C 0.5493 0.6767 0.7439 0.034 Uiso calc R 1 . .
    C C41 0.2881(3) 0.58171(15) 0.98174(11) 0.0291(6) Uani d . 1 . .
    H H41A 0.2086 0.6088 0.9851 0.044 Uiso calc R 1 . .
    H H41B 0.3381 0.5929 1.0174 0.044 Uiso calc R 1 . .
    H H41C 0.2743 0.5248 0.9786 0.044 Uiso calc R 1 . .
    C C42 0.2761(2) 0.56933(14) 0.85754(11) 0.0247(5) Uani d . 1 . .
    H H42A 0.2698 0.5128 0.8659 0.037 Uiso calc R 1 . .
    H H42B 0.3152 0.5772 0.8184 0.037 Uiso calc R 1 . .
    H H42C 0.1933 0.5926 0.8572 0.037 Uiso calc R 1 . .
    C C43 0.5079(2) 0.55672(14) 0.91735(11) 0.0240(5) Uani d . 1 . .
    H H43A 0.5573 0.5712 0.9525 0.036 Uiso calc R 1 . .
    H H43B 0.5560 0.5659 0.8808 0.036 Uiso calc R 1 . .
    H H43C 0.4855 0.5009 0.9198 0.036 Uiso calc R 1 . .
    C C1S 0.7599(3) 0.48598(17) 0.79495(13) 0.0420(7) Uani d . 1 . .
    H H1S1 0.7804 0.4575 0.7575 0.050 Uiso d R 1 A .
    H H1S2 0.6691 0.4908 0.7978 0.050 Uiso d R 1 . .
    C C2S 0.8096(3) 0.44219(17) 0.84835(14) 0.0413(7) Uani d . 1 A .
    H H2S1 0.7417 0.4181 0.8717 0.050 Uiso d R 1 . .
    H H2S2 0.8672 0.4001 0.8355 0.050 Uiso d R 1 . .
    C C3S 0.8759(3) 0.50294(18) 0.88488(13) 0.0400(7) Uani d . 1 A 1
    H H3S1 0.8205 0.5280 0.9146 0.048 Uiso calc PR 0.633(9) B 1
    H H3S2 0.9481 0.4801 0.9059 0.048 Uiso calc PR 0.633(9) B 1
    C C4S 0.9139(6) 0.5590(4) 0.8379(3) 0.0371(13) Uani d P 0.633(9) A 1
    H H4S1 0.9280 0.6118 0.8555 0.044 Uiso calc PR 0.633(9) B 1
    H H4S2 0.9912 0.5411 0.8186 0.044 Uiso calc PR 0.633(9) B 1
    O O1S 0.8150(2) 0.56183(12) 0.79471(9) 0.0454(6) Uani d . 1 A 1
    H H3S3 0.9638 0.4884 0.8897 0.048 Uiso calc PR 0.367(9) B 2
    H H3S4 0.8382 0.5075 0.9252 0.048 Uiso calc PR 0.367(9) B 2
    C C4S' 0.8641(11) 0.5827(7) 0.8499(5) 0.0371(13) Uani d P 0.367(9) A 2
    H H4S3 0.8085 0.6195 0.8713 0.044 Uiso calc PR 0.367(9) B 2
    H H4S4 0.9457 0.6080 0.8450 0.044 Uiso calc PR 0.367(9) B 2
loop_
    _atom_site_aniso_label
    _atom_site_aniso_U_11
    _atom_site_aniso_U_22
    _atom_site_aniso_U_33
    _atom_site_aniso_U_12
    _atom_site_aniso_U_13
    _atom_site_aniso_U_23
    Fe1 0.0166(2) 0.0124(2) 0.0114(2) 0.000 -0.00049(17) 0.000
    Cl1 0.0240(3) 0.0195(3) 0.0184(3) -0.0034(2) 0.0011(2) 0.0051(2)
    P1 0.0192(4) 0.0221(4) 0.0157(4) 0.000 -0.0032(3) 0.000
    P2 0.0188(4) 0.0154(4) 0.0130(4) 0.000 -0.0015(3) 0.000
    O1 0.0345(10) 0.0197(9) 0.0262(9) -0.0062(7) 0.0047(8) 0.0025(7)
    C1 0.0199(11) 0.0182(11) 0.0159(11) 0.0019(9) -0.0024(9) -0.0033(9)
    C11 0.0331(15) 0.0431(16) 0.0295(14) -0.0166(12) -0.0103(12) 0.0045(12)
    C12 0.032(2) 0.036(2) 0.0151(17) 0.000 -0.0034(15) 0.000
    C21 0.0278(13) 0.0243(13) 0.0253(13) 0.0000(10) -0.0057(10) 0.0076(10)
    C22 0.0202(17) 0.035(2) 0.0233(18) 0.000 -0.0009(14) 0.000
    Fe2 0.0170(2) 0.0139(2) 0.0151(2) 0.000 0.00190(18) 0.000
    Cl2 0.0173(4) 0.0231(4) 0.0282(4) 0.000 0.0019(3) 0.000
    Cl3 0.0299(5) 0.0303(5) 0.0314(5) 0.000 0.0029(4) 0.000
    P3 0.0199(4) 0.0185(4) 0.0168(4) 0.000 -0.0012(3) 0.000
    P4 0.0214(3) 0.0147(3) 0.0181(3) -0.0008(2) 0.0026(2) 0.0005(2)
    O2 0.0430(17) 0.0244(14) 0.0281(15) 0.000 0.0089(13) 0.000
    C2 0.066(3) 0.0088(15) 0.0116(16) 0.000 0.0014(18) 0.000
    C31 0.0295(19) 0.0314(19) 0.0231(18) 0.000 -0.0049(15) 0.000
    C32 0.0262(12) 0.0209(12) 0.0216(12) 0.0000(9) 0.0044(10) -0.0014(9)
    C41 0.0387(15) 0.0201(12) 0.0284(13) -0.0003(11) 0.0112(12) 0.0053(10)
    C42 0.0257(13) 0.0197(12) 0.0287(13) -0.0063(10) -0.0027(10) -0.0017(10)
    C43 0.0267(13) 0.0182(12) 0.0272(13) 0.0027(10) -0.0013(10) -0.0005(10)
    C1S 0.066(2) 0.0282(15) 0.0321(15) -0.0039(14) -0.0086(15) -0.0017(12)
    C2S 0.055(2) 0.0303(15) 0.0383(17) -0.0008(14) -0.0094(15) 0.0058(13)
    C3S 0.0549(19) 0.0383(17) 0.0269(14) -0.0017(14) -0.0064(14) 0.0052(12)
    C4S 0.040(4) 0.042(3) 0.029(3) -0.013(2) -0.008(2) 0.005(2)
    O1S 0.0659(15) 0.0324(11) 0.0378(12) -0.0139(10) -0.0191(11) 0.0110(9)
    C3S' 0.0549(19) 0.0383(17) 0.0269(14) -0.0017(14) -0.0064(14) 0.0052(12)
    C4S' 0.040(4) 0.042(3) 0.029(3) -0.013(2) -0.008(2) 0.005(2)
    O1S' 0.0659(15) 0.0324(11) 0.0378(12) -0.0139(10) -0.0191(11) 0.0110(9)
_geom_special_details
;
All e.s.d.'s (except the e.s.d. in the dihedral angle between two l.s. planes)
are estimated using the full covariance matrix. The cell e.s.d.'s are taken
into account individually in the estimation of e.s.d.'s in distances, angles
and torsion angles; correlations between e.s.d.'s in cell parameters are only
used when they are defined by crystal symmetry. An approximate (isotropic)
treatment of cell e.s.d.'s is used for estimating e.s.d.'s involving l.s.
planes.
;
loop_
    _geom_bond_atom_site_label_1
    _geom_bond_atom_site_label_2
    _geom_bond_site_symmetry_2
    _geom_bond_distance
    _geom_bond_publ_flag
    Fe1 C1 8_565 1.749(2) ?
    Fe1 C1 . 1.749(2) ?
    Fe1 P1 . 2.2641(10) ?
    Fe1 P2 . 2.2670(9) ?
    Fe1 Cl1 8_565 2.3300(6) ?
    Fe1 Cl1 . 2.3300(6) ?
    P1 C12 . 1.807(4) ?
    P1 C11 . 1.814(3) ?
    P1 C11 8_565 1.814(3) ?
    P2 C22 . 1.796(4) ?
    P2 C21 . 1.813(2) ?
    P2 C21 8_565 1.813(2) ?
    O1 C1 . 1.139(3) ?
    C11 H11A . 0.9800 ?
    C11 H11B . 0.9800 ?
    C11 H11C . 0.9800 ?
    C12 H12A . 0.9565 ?
    C12 H12B . 0.9731 ?
    C21 H21A . 0.9800 ?
    C21 H21B . 0.9800 ?
    C21 H21C . 0.9800 ?
    C22 H22A . 0.9693 ?
    C22 H22B . 0.9597 ?
    Fe2 C2 . 1.803(5) ?
    Fe2 P3 . 2.2232(10) ?
    Fe2 P4 8_575 2.2837(6) ?
    Fe2 P4 . 2.2838(6) ?
    Fe2 Cl2 . 2.3433(9) ?
    Fe2 Cl3 . 2.3895(11) ?
    P3 C31 . 1.792(4) ?
    P3 C32 . 1.823(2) ?
    P3 C32 8_575 1.823(2) ?
    P4 C41 . 1.814(2) ?
    P4 C42 . 1.817(2) ?
    P4 C43 . 1.819(2) ?
    O2 C2 . 0.991(5) ?
    C31 H31A . 0.9837 ?
    C31 H31B . 0.9732 ?
    C32 H32A . 0.9800 ?
    C32 H32B . 0.9800 ?
    C32 H32C . 0.9800 ?
    C41 H41A . 0.9800 ?
    C41 H41B . 0.9800 ?
    C41 H41C . 0.9800 ?
    C42 H42A . 0.9800 ?
    C42 H42B . 0.9800 ?
    C42 H42C . 0.9800 ?
    C43 H43A . 0.9800 ?
    C43 H43B . 0.9800 ?
    C43 H43C . 0.9800 ?
    C1S O1S . 1.419(3) ?
    C1S C2S . 1.503(4) ?
    C1S H1S1 . 0.9899 ?
    C1S H1S2 . 0.9896 ?
    C2S C3S . 1.497(4) ?
    C2S H2S1 . 0.9895 ?
    C2S H2S2 . 0.9908 ?
    C3S C4S . 1.472(6) ?
    C3S H3S1 . 0.9900 ?
    C3S H3S2 . 0.9900 ?
    C4S O1S . 1.442(6) ?
    C4S H4S1 . 0.9900 ?
    C4S H4S2 . 0.9900 ?
    C4S' H4S3 . 0.9900 ?
    C4S' H4S4 . 0.9900 ?
loop_
    _geom_angle_atom_site_label_1
    _geom_angle_atom_site_label_2
    _geom_angle_atom_site_label_3
    _geom_angle_site_symmetry_1
    _geom_angle_site_symmetry_3
    _geom_angle
    _geom_angle_publ_flag
    C1 Fe1 C1 8_565 . 94.97(15) ?
    C1 Fe1 P1 8_565 . 91.50(8) ?
    C1 Fe1 P1 . . 91.50(8) ?
    C1 Fe1 P2 8_565 . 91.74(8) ?
    C1 Fe1 P2 . . 91.74(8) ?
    P1 Fe1 P2 . . 175.20(4) ?
    C1 Fe1 Cl1 8_565 8_565 179.61(8) ?
    C1 Fe1 Cl1 . 8_565 85.42(7) ?
    P1 Fe1 Cl1 . 8_565 88.51(2) ?
    P2 Fe1 Cl1 . 8_565 88.22(2) ?
    C1 Fe1 Cl1 8_565 . 85.42(7) ?
    C1 Fe1 Cl1 . . 179.61(8) ?
    P1 Fe1 Cl1 . . 88.51(2) ?
    P2 Fe1 Cl1 . . 88.22(2) ?
    Cl1 Fe1 Cl1 8_565 . 94.19(3) ?
    C12 P1 C11 . . 103.51(12) ?
    C12 P1 C11 . 8_565 103.51(12) ?
    C11 P1 C11 . 8_565 103.6(2) ?
    C12 P1 Fe1 . . 115.20(13) ?
    C11 P1 Fe1 . . 114.74(9) ?
    C11 P1 Fe1 8_565 . 114.74(9) ?
    C22 P2 C21 . . 103.45(11) ?
    C22 P2 C21 . 8_565 103.45(11) ?
    C21 P2 C21 . 8_565 103.62(18) ?
    C22 P2 Fe1 . . 115.78(12) ?
    C21 P2 Fe1 . . 114.50(9) ?
    C21 P2 Fe1 8_565 . 114.50(9) ?
    O1 C1 Fe1 . . 177.4(2) ?
    P1 C11 H11A . . 109.5 ?
    P1 C11 H11B . . 109.5 ?
    H11A C11 H11B . . 109.5 ?
    P1 C11 H11C . . 109.5 ?
    H11A C11 H11C . . 109.5 ?
    H11B C11 H11C . . 109.5 ?
    P1 C12 H12A . . 109.5 ?
    P1 C12 H12B . . 104.3 ?
    H12A C12 H12B . . 111.3 ?
    P2 C21 H21A . . 109.5 ?
    P2 C21 H21B . . 109.5 ?
    H21A C21 H21B . . 109.5 ?
    P2 C21 H21C . . 109.5 ?
    H21A C21 H21C . . 109.5 ?
    H21B C21 H21C . . 109.5 ?
    P2 C22 H22A . . 111.9 ?
    P2 C22 H22B . . 110.4 ?
    H22A C22 H22B . . 108.2 ?
    C2 Fe2 P3 . . 85.09(11) ?
    C2 Fe2 P4 . 8_575 96.00(2) ?
    P3 Fe2 P4 . 8_575 93.689(19) ?
    C2 Fe2 P4 . . 96.00(2) ?
    P3 Fe2 P4 . . 93.687(19) ?
    P4 Fe2 P4 8_575 . 166.40(4) ?
    C2 Fe2 Cl2 . . 178.23(11) ?
    P3 Fe2 Cl2 . . 96.68(4) ?
    P4 Fe2 Cl2 8_575 . 83.905(19) ?
    P4 Fe2 Cl2 . . 83.906(19) ?
    C2 Fe2 Cl3 . . 83.88(11) ?
    P3 Fe2 Cl3 . . 168.98(4) ?
    P4 Fe2 Cl3 8_575 . 87.469(19) ?
    P4 Fe2 Cl3 . . 87.471(19) ?
    Cl2 Fe2 Cl3 . . 94.34(3) ?
    C31 P3 C32 . . 102.17(11) ?
    C31 P3 C32 . 8_575 102.17(11) ?
    C32 P3 C32 . 8_575 98.60(16) ?
    C31 P3 Fe2 . . 117.95(13) ?
    C32 P3 Fe2 . . 116.50(8) ?
    C32 P3 Fe2 8_575 . 116.50(8) ?
    C41 P4 C42 . . 99.88(13) ?
    C41 P4 C43 . . 101.48(12) ?
    C42 P4 C43 . . 103.34(12) ?
    C41 P4 Fe2 . . 114.12(9) ?
    C42 P4 Fe2 . . 117.88(8) ?
    C43 P4 Fe2 . . 117.46(8) ?
    O2 C2 Fe2 . . 179.8(4) ?
    P3 C31 H31A . . 108.3 ?
    P3 C31 H31B . . 111.6 ?
    H31A C31 H31B . . 106.7 ?
    P3 C32 H32A . . 109.5 ?
    P3 C32 H32B . . 109.5 ?
    H32A C32 H32B . . 109.5 ?
    P3 C32 H32C . . 109.5 ?
    H32A C32 H32C . . 109.5 ?
    H32B C32 H32C . . 109.5 ?
    P4 C41 H41A . . 109.5 ?
    P4 C41 H41B . . 109.5 ?
    H41A C41 H41B . . 109.5 ?
    P4 C41 H41C . . 109.5 ?
    H41A C41 H41C . . 109.5 ?
    H41B C41 H41C . . 109.5 ?
    P4 C42 H42A . . 109.5 ?
    P4 C42 H42B . . 109.5 ?
    H42A C42 H42B . . 109.5 ?
    P4 C42 H42C . . 109.5 ?
    H42A C42 H42C . . 109.5 ?
    H42B C42 H42C . . 109.5 ?
    P4 C43 H43A . . 109.5 ?
    P4 C43 H43B . . 109.5 ?
    H43A C43 H43B . . 109.5 ?
    P4 C43 H43C . . 109.5 ?
    H43A C43 H43C . . 109.5 ?
    H43B C43 H43C . . 109.5 ?
    O1S C1S C2S . . 107.5(2) ?
    O1S C1S H1S1 . . 110.2 ?
    C2S C1S H1S1 . . 110.2 ?
    O1S C1S H1S2 . . 110.1 ?
    C2S C1S H1S2 . . 110.3 ?
    H1S1 C1S H1S2 . . 108.5 ?
    C3S C2S C1S . . 105.2(2) ?
    C3S C2S H2S1 . . 110.8 ?
    C1S C2S H2S1 . . 110.7 ?
    C3S C2S H2S2 . . 110.5 ?
    C1S C2S H2S2 . . 110.7 ?
    H2S1 C2S H2S2 . . 108.9 ?
    C4S C3S C2S . . 101.1(3) ?
    C4S C3S H3S1 . . 111.6 ?
    C2S C3S H3S1 . . 111.6 ?
    C4S C3S H3S2 . . 111.6 ?
    C2S C3S H3S2 . . 111.6 ?
    H3S1 C3S H3S2 . . 109.4 ?
    O1S C4S C3S . . 106.8(4) ?
    O1S C4S H4S1 . . 110.4 ?
    C3S C4S H4S1 . . 110.4 ?
    O1S C4S H4S2 . . 110.4 ?
    C3S C4S H4S2 . . 110.4 ?
    H4S1 C4S H4S2 . . 108.6 ?
    C1S O1S C4S . . 106.3(3) ?
    H4S3 C4S' H4S4 . . 108.9 ?
loop_
    _geom_torsion_atom_site_label_1
    _geom_torsion_atom_site_label_2
    _geom_torsion_atom_site_label_3
    _geom_torsion_atom_site_label_4
    _geom_torsion_site_symmetry_1
    _geom_torsion_site_symmetry_2
    _geom_torsion_site_symmetry_3
    _geom_torsion_site_symmetry_4
    _geom_torsion
    _geom_torsion_publ_flag
    C1 Fe1 P1 C12 8_565 . . . -132.49(7) ?
    C1 Fe1 P1 C12 . . . . 132.49(7) ?
    Cl1 Fe1 P1 C12 8_565 . . . 47.118(16) ?
    Cl1 Fe1 P1 C12 . . . . -47.117(16) ?
    C1 Fe1 P1 C11 8_565 . . . 107.43(14) ?
    C1 Fe1 P1 C11 . . . . 12.42(14) ?
    Cl1 Fe1 P1 C11 8_565 . . . -72.95(12) ?
    Cl1 Fe1 P1 C11 . . . . -167.19(12) ?
    C1 Fe1 P1 C11 8_565 . . 8_565 -12.42(14) ?
    C1 Fe1 P1 C11 . . . 8_565 -107.43(14) ?
    Cl1 Fe1 P1 C11 8_565 . . 8_565 167.19(12) ?
    Cl1 Fe1 P1 C11 . . . 8_565 72.96(12) ?
    C1 Fe1 P2 C22 8_565 . . . 132.49(7) ?
    C1 Fe1 P2 C22 . . . . -132.49(7) ?
    Cl1 Fe1 P2 C22 8_565 . . . -47.128(16) ?
    Cl1 Fe1 P2 C22 . . . . 47.126(16) ?
    C1 Fe1 P2 C21 8_565 . . . -107.25(12) ?
    C1 Fe1 P2 C21 . . . . -12.23(12) ?
    Cl1 Fe1 P2 C21 8_565 . . . 73.13(10) ?
    Cl1 Fe1 P2 C21 . . . . 167.38(10) ?
    C1 Fe1 P2 C21 8_565 . . 8_565 12.23(12) ?
    C1 Fe1 P2 C21 . . . 8_565 107.25(12) ?
    Cl1 Fe1 P2 C21 8_565 . . 8_565 -167.39(10) ?
    Cl1 Fe1 P2 C21 . . . 8_565 -73.14(10) ?
    C2 Fe2 P3 C31 . . . . 180.0 ?
    P4 Fe2 P3 C31 8_575 . . . -84.29(2) ?
    P4 Fe2 P3 C31 . . . . 84.29(2) ?
    Cl2 Fe2 P3 C31 . . . . 0.0 ?
    Cl3 Fe2 P3 C31 . . . . 180.0000(10)
                                      ?
    C2 Fe2 P3 C32 . . . . 57.91(9) ?
    P4 Fe2 P3 C32 8_575 . . . 153.62(10) ?
    P4 Fe2 P3 C32 . . . . -37.81(10) ?
    Cl2 Fe2 P3 C32 . . . . -122.09(9) ?
    Cl3 Fe2 P3 C32 . . . . 57.91(9) ?
    C2 Fe2 P3 C32 . . . 8_575 -57.91(9) ?
    P4 Fe2 P3 C32 8_575 . . 8_575 37.81(10) ?
    P4 Fe2 P3 C32 . . . 8_575 -153.62(9) ?
    Cl2 Fe2 P3 C32 . . . 8_575 122.09(9) ?
    Cl3 Fe2 P3 C32 . . . 8_575 -57.91(9) ?
    C2 Fe2 P4 C41 . . . . 111.10(15) ?
    P3 Fe2 P4 C41 . . . . -163.46(11) ?
    P4 Fe2 P4 C41 8_575 . . . -40.7(2) ?
    Cl2 Fe2 P4 C41 . . . . -67.12(11) ?
    Cl3 Fe2 P4 C41 . . . . 27.52(11) ?
    C2 Fe2 P4 C42 . . . . -132.18(15) ?
    P3 Fe2 P4 C42 . . . . -46.74(10) ?
    P4 Fe2 P4 C42 8_575 . . . 76.00(19) ?
    Cl2 Fe2 P4 C42 . . . . 49.60(10) ?
    Cl3 Fe2 P4 C42 . . . . 144.24(10) ?
    C2 Fe2 P4 C43 . . . . -7.49(15) ?
    P3 Fe2 P4 C43 . . . . 77.96(10) ?
    P4 Fe2 P4 C43 8_575 . . . -159.30(17) ?
    Cl2 Fe2 P4 C43 . . . . 174.30(10) ?
    Cl3 Fe2 P4 C43 . . . . -91.06(10) ?
    O1S C1S C2S C3S . . . . 11.0(4) ?
    C1S C2S C3S C4S . . . . -28.5(4) ?
    C2S C3S C4S O1S . . . . 36.8(5) ?
    C2S C1S O1S C4S . . . . 11.8(4) ?
    C3S C4S O1S C1S . . . . -31.1(6) ?
loop_
    _geom_hbond_atom_site_label_D
    _geom_hbond_atom_site_label_H
    _geom_hbond_atom_site_label_A
    _geom_hbond_site_symmetry_A
    _geom_hbond_distance_DH
    _geom_hbond_distance_HA
    _geom_hbond_distance_DA
    _geom_hbond_angle_DHA
    C42 H42B O1S 6_557 0.98 2.53 3.422(3) 151
    C43 H43C O1 6_557 0.98 2.58 3.510(3) 158
    C43 H43A O1 2_665 0.98 2.43 3.392(3) 167
data_global
_journal_date_recd_electronic     2011-02-25
_journal_date_accepted     2011-03-10
_journal_name_full     'Acta Crystallographica, Section E'
_journal_year     2011
_journal_volume     67
_journal_issue      4
_journal_page_first     m462
_journal_page_last     m462
_journal_paper_category     QM
_journal_coeditor_code     PV2394
_publ_contact_author_name     'Nigam P. Rath'
_publ_contact_author_address
;
Department of Chemistry and Biochemistry and
Center for Nanoscience
University of Missouri- St. Louis
1 University Boulevard
St. Louis, MO 63121-4400
USA
;
_publ_contact_author_email     rathn@umsl.edu
_publ_contact_author_fax     '314-516-5342'
_publ_contact_author_phone     '314-516-5333'
_publ_section_title
;\
Dicarbonyldichloridobis(trimethylphosphane)iron(II)--\
carbonyldichloridotris(trimethylphosphane)iron(II)--tetrahydrofuran (1/1/2)
;
loop_
    _publ_author_name
    _publ_author_address
    'Rath, Nigam P.'
;
Department of Chemistry and Biochemistry and
Center for Nanoscience
University of Missouri--St Louis
1 University Boulevard
St Louis, MO 63121-4400
USA
;
    'Stouffer, Meghan'
;
Department of Chemistry
Washington University
One Brookings Drive
St Louis, MO 63130-4899
USA
;
    'Janssen, Matthew K.'
;
Department of Chemistry
Washington University
One Brookings Drive
St Louis, MO 63130-4899
USA
;
    'Bleeke, John R.'
;
Department of Chemistry
Washington University
One Brookings Drive
St Louis, MO 63130-4899
USA
;
