# Supplementary material for: Dicarbonyl­dichloridobis(trimethyl­phosphane)iron(II)–carbonyl­dichlorido­tris(trimethyl­phosphane)iron(II)–tetra­hydro­furan (1/1/2)
Source: Acta Crystallogr Sect E Struct Rep Online. 2011 Mar 19;67(Pt 4):m462. doi: 10.1107/S1600536811009305 (PMC3099925; doi:10.1107/S1600536811009305)
Supplement: Supplementary file 2 [file e-67-0m462-Isup2.hkl]

# 
# h,k,l, Fc-squared, Fo-squared, sigma(Fo-squared) and status flag 
# 
data_I
_shelx_title ' jb2111/lt in Pnma' 
_shelx_refln_list_code          4 
_shelx_F_calc_maximum      430.61 
_exptl_crystal_F_000      1808.00 
_reflns_d_resolution_high  0.7671 
 
loop_ 
 _symmetry_equiv_pos_as_xyz 
 'x, y, z' 
 '-x+1/2, -y, z+1/2' 
 'x+1/2, -y+1/2, -z+1/2' 
 '-x, y+1/2, -z' 
 '-x, -y, -z' 
 'x-1/2, y, -z-1/2' 
 '-x-1/2, y-1/2, z-1/2' 
 'x, -y-1/2, z' 
 
_cell_length_a    10.8391 
_cell_length_b    16.9670 
_cell_length_c    22.2871 
_cell_angle_alpha  90.000 
_cell_angle_beta   90.000 
_cell_angle_gamma  90.000 
 
_shelx_F_squared_multiplier     1.000 
 
loop_ 
 _refln_index_h 
 _refln_index_k 
 _refln_index_l 
 _refln_F_squared_calc 
 _refln_F_squared_meas 
 _refln_F_squared_sigma 
 _refln_observed_status 
   2   0   0    17864.31    19097.39    144.69 o 
   4   0   0    59942.92    62902.83    482.55 o 
   6   0   0     1319.54      988.64     59.50 o 
   8   0   0    16897.60    16474.87    219.61 o 
  10   0   0      106.84      180.45     91.84 o 
  12   0   0      174.72      402.50    118.56 o 
  14   0   0      259.98      355.07    140.30 o 
   2   1   0    50901.91    51743.43    252.19 o 
   4   1   0     7159.65     6898.73     96.63 o 
   6   1   0    12324.44    12439.50    113.80 o 
   8   1   0     8405.75     8205.00    161.60 o 
  10   1   0     3141.22     3322.66    139.68 o 
  12   1   0     2775.00     2921.42    122.23 o 
  14   1   0        1.55      -11.85     92.22 o 
   0   2   0   185422.09   192594.95   1620.74 o 
   2   2   0     8736.65     7769.19     49.25 o 
   4   2   0    30702.61    31551.77    194.33 o 
   6   2   0    16508.28    14983.24    135.90 o 
   8   2   0     1271.56     1257.62     57.41 o 
  10   2   0       22.28       11.53     60.46 o 
  12   2   0     2034.79     1713.18    104.51 o 
  14   2   0     3691.74     3892.71    150.08 o 
   2   3   0     5270.34     5629.92     42.37 o 
   4   3   0    32649.69    33108.55    199.96 o 
   6   3   0       26.77      238.54     38.46 o 
   8   3   0     8245.73     8221.27    117.63 o 
  10   3   0        3.87       42.94     64.50 o 
  12   3   0      529.21      376.96     84.50 o 
   0   4   0    76305.25    83325.91    677.20 o 
   2   4   0     2919.84     2833.03     41.52 o 
   4   4   0     1139.99      847.15     36.13 o 
   6   4   0    44326.34    43439.64    281.46 o 
   8   4   0      463.90      469.56     49.96 o 
  10   4   0     4171.64     3657.94    127.48 o 
  12   4   0     4521.00     5171.19    137.18 o 
   2   5   0      144.98       80.15     17.36 o 
   4   5   0     8144.55     7827.35     77.55 o 
   6   5   0     3123.89     3323.78    107.06 o 
   8   5   0    17699.99    18051.17    159.63 o 
  10   5   0      238.20      230.77     63.58 o 
  12   5   0     1143.93     1078.68     91.37 o 
   0   6   0   148085.94   155624.80   1307.25 o 
   2   6   0    13111.58    14605.69     87.81 o 
   4   6   0     6214.23     6028.06     62.01 o 
   6   6   0    24077.55    23376.99    185.07 o 
   8   6   0      326.28      426.23     46.40 o 
  10   6   0     2330.96     2593.92     91.74 o 
  12   6   0      352.05       92.86     77.64 o 
   2   7   0     8569.36     7809.20     61.76 o 
   4   7   0     6531.03     5629.08     70.04 o 
   6   7   0      313.37      522.50     38.38 o 
   8   7   0     4987.14     4627.80     93.21 o 
  10   7   0     3484.92     3460.52    132.35 o 
  12   7   0       82.30       14.35     75.37 o 
   0   8   0   146605.09   148586.89   1222.20 o 
   2   8   0     1122.24     1234.76     33.09 o 
   4   8   0    55260.59    56844.87    345.41 o 
   6   8   0    13840.37    13384.16    136.52 o 
   8   8   0    13684.71    14215.56    138.43 o 
  10   8   0     1566.45     1667.91     80.07 o 
  12   8   0        3.59       70.26     78.52 o 
   2   9   0    12383.97    11366.26     97.19 o 
   4   9   0     6828.93     6748.62     95.01 o 
   6   9   0     5645.96     5908.23    106.53 o 
   8   9   0      851.64      978.35     69.12 o 
  10   9   0      481.11      617.56     66.47 o 
  12   9   0      393.65      470.38     79.95 o 
   0  10   0   163628.77   164815.05   1356.01 o 
   2  10   0       21.01       34.07     27.80 o 
   4  10   0     7114.92     7458.92     77.72 o 
   6  10   0     3364.49     3306.52     77.22 o 
   8  10   0      494.83      572.39     58.40 o 
  10  10   0       82.42       53.81     68.71 o 
  12  10   0     2675.95     2258.37    116.93 o 
   2  11   0     7890.39     7988.92     79.91 o 
   4  11   0     1923.74     1797.76     64.86 o 
   6  11   0      150.94      182.41     43.29 o 
   8  11   0     7962.74     7771.25    124.12 o 
  10  11   0       43.77      -89.61     72.49 o 
  12  11   0      988.29     1146.10    102.17 o 
   0  12   0   101437.15    99866.98    883.28 o 
   2  12   0      430.97      402.98     30.39 o 
   4  12   0      268.85      364.28     46.58 o 
   6  12   0    10961.24    10932.40    118.16 o 
   8  12   0       24.54      119.53     56.80 o 
  10  12   0      726.92      562.38     98.14 o 
   2  13   0     1011.90      990.25     42.34 o 
   4  13   0     8232.95     8178.90    118.01 o 
   6  13   0      708.95      713.39     64.22 o 
   8  13   0     6313.25     6163.08    114.35 o 
  10  13   0      422.12      412.29     76.43 o 
   0  14   0    45422.07    45895.51    417.63 o 
   2  14   0      584.59      547.24     46.05 o 
   4  14   0     3941.60     4099.48     93.50 o 
   6  14   0     7792.29     8189.59    142.42 o 
   8  14   0      579.11      685.67     72.39 o 
  10  14   0      540.33      464.51     76.46 o 
   2  15   0      457.99      471.86     52.14 o 
   4  15   0     8577.32     8375.75    134.08 o 
   6  15   0      662.00      760.30     83.08 o 
   8  15   0     5283.57     5086.06    160.78 o 
  10  15   0      570.50      543.26    136.75 o 
   0  16   0    59425.88    57875.82    748.69 o 
   2  16   0      609.09      707.54     61.83 o 
   4  16   0     3137.61     3254.90    104.29 o 
   6  16   0     5433.96     5641.82    160.47 o 
   8  16   0      991.76     1041.17    119.49 o 
   2  17   0      705.18      812.78     73.41 o 
   4  17   0     1452.87     1611.10    120.23 o 
   6  17   0      299.88      287.33     85.67 o 
   8  17   0     2723.79     2724.20    152.36 o 
   0  18   0    10638.51    10384.90    234.96 o 
   2  18   0     1218.68     1429.87     88.28 o 
   4  18   0      635.52      803.21     85.14 o 
   6  18   0     6439.13     6227.24    169.05 o 
   8  18   0       25.14       59.64    104.95 o 
   2  19   0     1272.63     1462.19    102.41 o 
   4  19   0      764.05      722.65    126.30 o 
   6  19   0        3.15      -10.22    104.01 o 
   0  20   0    18520.66    17976.93    826.57 o 
   2  20   0       13.85       83.69     91.41 o 
   4  20   0     2294.52     2068.23    134.20 o 
   2  21   0     4674.82     4705.03    214.59 o 
   4  21   0      581.31      707.95    202.59 o 
   0  22   0    26962.62    25863.55   1553.18 o 
   1   0   1    23970.45    23780.47    169.34 o 
   2   0   1    47957.42    50055.96    246.29 o 
   3   0   1      824.61      842.82     24.29 o 
   4   0   1      129.19      131.71     24.74 o 
   5   0   1     3427.69     2732.54     54.69 o 
   6   0   1       73.66      103.03     33.15 o 
   7   0   1     6935.47     7186.85     92.61 o 
   8   0   1     7762.59     7454.55    111.90 o 
   9   0   1    10946.46     9931.35    136.10 o 
  10   0   1       69.39       66.61     63.64 o 
  11   0   1     1284.78     1185.08     88.91 o 
  12   0   1      892.82      808.95     92.76 o 
  13   0   1     3673.40     4017.27    143.78 o 
  14   0   1     1119.85     1200.34    113.03 o 
   0   1   1       28.06      -23.82     15.88 o 
   1   1   1      704.67      886.18     10.16 o 
   2   1   1     6086.46     5792.84     30.53 o 
   3   1   1     2368.74     2213.36     24.50 o 
   4   1   1      117.30      147.10     14.68 o 
   5   1   1     4737.80     4555.52     52.56 o 
   6   1   1      138.86      162.53     24.20 o 
   7   1   1       14.14       49.90     27.16 o 
   8   1   1     5726.64     5344.75     75.77 o 
   9   1   1      978.71     1084.43     45.55 o 
  10   1   1      816.40      794.20     52.39 o 
  11   1   1     5104.44     4884.57     92.82 o 
  12   1   1      803.69      801.03     65.42 o 
  13   1   1      463.64      471.54     67.20 o 
  14   1   1       16.30       79.76     66.69 o 
   1   2   1     5555.17     5985.44     26.57 o 
   2   2   1     1241.40     1714.17     18.77 o 
   3   2   1     3481.85     3854.75     41.28 o 
   4   2   1    12408.39    11903.18     66.43 o 
   5   2   1    13982.64    13350.56     81.77 o 
   6   2   1     1676.75     1498.65     34.20 o 
   7   2   1     1606.09     1600.86     40.02 o 
   8   2   1     1117.45     1245.05     40.76 o 
   9   2   1     2434.48     2379.07     55.74 o 
  10   2   1      113.01      103.17     45.66 o 
  11   2   1        6.86      -45.79     50.19 o 
  12   2   1      652.44      599.37     63.21 o 
  13   2   1     3643.41     3906.08    100.10 o 
  14   2   1      396.37      520.77     71.43 o 
   0   3   1     8675.58     8999.80     59.92 o 
   1   3   1     4619.33     4678.94     24.94 o 
   2   3   1     2744.76     2824.64     22.66 o 
   3   3   1    35365.91    36793.05    130.45 o 
   4   3   1     2888.72     3293.79     36.05 o 
   5   3   1     7918.26     8018.24     71.70 o 
   6   3   1     2178.37     2467.15     49.50 o 
   7   3   1     1397.30     1308.09     40.41 o 
   8   3   1     5067.73     4632.08     66.65 o 
   9   3   1     1392.67     1330.11     48.33 o 
  10   3   1        9.42        0.23     44.48 o 
  11   3   1     1245.61     1225.60     62.40 o 
  12   3   1       51.79       26.00     55.52 o 
  13   3   1      109.02      104.57     60.77 o 
   1   4   1      104.97      106.88     10.25 o 
   2   4   1    15599.86    17553.17     65.84 o 
   3   4   1     2381.64     2368.52     26.29 o 
   4   4   1     2871.45     2683.93     35.48 o 
   5   4   1     6763.80     5927.27     62.77 o 
   6   4   1      808.38     1059.44     29.92 o 
   7   4   1        1.76       53.84     27.70 o 
   8   4   1      140.42      192.58     33.87 o 
   9   4   1     1052.34     1091.10     47.13 o 
  10   4   1        0.33      -49.53     42.44 o 
  11   4   1      175.21       54.74     49.67 o 
  12   4   1        2.93        2.27     53.15 o 
  13   4   1      731.31      937.33     70.48 o 
   0   5   1    28028.00    30563.81    172.66 o 
   1   5   1    16184.87    16734.14     68.38 o 
   2   5   1     1112.30     1130.30     19.05 o 
   3   5   1     8967.06     9165.81     50.02 o 
   4   5   1     8334.82     7976.89     51.98 o 
   5   5   1    10723.25    10632.06     69.61 o 
   6   5   1     9713.86    10018.55     71.77 o 
   7   5   1     1023.33      994.22     33.16 o 
   8   5   1     2054.32     2073.66     44.53 o 
   9   5   1     1212.23     1310.58     47.24 o 
  10   5   1        6.69      -15.37     42.73 o 
  11   5   1     1313.34     1350.35     60.81 o 
  12   5   1        2.67      111.71     54.21 o 
  13   5   1       93.22       80.91     59.31 o 
   1   6   1    19697.09    21039.59     87.42 o 
   2   6   1    35793.04    35904.22    135.99 o 
   3   6   1     5237.29     5745.72     42.60 o 
   4   6   1      841.15      687.20     22.20 o 
   5   6   1    17248.41    16601.13     93.83 o 
   6   6   1     1932.37     1741.21     36.20 o 
   7   6   1     3065.45     3090.62     52.09 o 
   8   6   1        6.31      -19.39     29.97 o 
   9   6   1     5681.93     5309.66     73.66 o 
  10   6   1      628.78      661.84     48.58 o 
  11   6   1     2028.71     2041.68     66.17 o 
  12   6   1       76.29       63.41     53.99 o 
  13   6   1      633.85      718.95     72.59 o 
   0   7   1     4041.29     4500.41     57.24 o 
   1   7   1     6385.03     6247.77     39.25 o 
   2   7   1       77.36       38.53     13.31 o 
   3   7   1    18021.14    17254.85     81.64 o 
   4   7   1     5081.57     5084.75     42.72 o 
   5   7   1    12712.99    12523.49    109.61 o 
   6   7   1     3257.43     3474.60     47.67 o 
   7   7   1      244.19      273.53     29.95 o 
   8   7   1      997.11      916.29     39.37 o 
   9   7   1      246.53      292.44     38.96 o 
  10   7   1       12.21        4.56     42.90 o 
  11   7   1     3056.21     3073.18     73.92 o 
  12   7   1      402.32      243.26     55.61 o 
  13   7   1      251.97      356.10     61.08 o 
   1   8   1     7559.16     7159.90     49.61 o 
   2   8   1     3088.73     3289.77     33.68 o 
   3   8   1     5564.86     5795.56     44.72 o 
   4   8   1    14749.00    14185.05     80.11 o 
   5   8   1    22337.50    21407.32    120.55 o 
   6   8   1     4076.47     4280.14     55.71 o 
   7   8   1     4223.16     4353.99     58.73 o 
   8   8   1      107.88       95.56     31.10 o 
   9   8   1     2979.73     2914.82     58.76 o 
  10   8   1     1240.88     1295.98     53.55 o 
  11   8   1     1198.54     1051.43     55.47 o 
  12   8   1      212.07      135.09     53.13 o 
  13   8   1     2455.78     2958.98     87.70 o 
   0   9   1     6493.18     7219.63     76.99 o 
   1   9   1     1750.96     1867.20     28.79 o 
   2   9   1     6155.72     6332.81     43.89 o 
   3   9   1     7256.10     6464.23     48.34 o 
   4   9   1      468.37      621.97     23.44 o 
   5   9   1     2895.86     3079.65     54.58 o 
   6   9   1      466.24      448.18     32.84 o 
   7   9   1      335.27      335.20     33.89 o 
   8   9   1     4989.78     5062.48     65.10 o 
   9   9   1     1483.29     1538.26     50.96 o 
  10   9   1     1157.43     1175.91     55.12 o 
  11   9   1     2330.03     2367.70     69.10 o 
  12   9   1      138.04      193.43     57.85 o 
   1  10   1      550.41      546.06     20.74 o 
   2  10   1       29.74        1.15     17.29 o 
   3  10   1     3207.17     3180.51     38.58 o 
   4  10   1     2656.00     2578.44     39.85 o 
   5  10   1     3064.98     3043.03     46.82 o 
   6  10   1      990.35      892.35     36.43 o 
   7  10   1       65.21       82.31     33.02 o 
   8  10   1     3734.46     3900.39     66.28 o 
   9  10   1     3266.85     3411.60     68.84 o 
  10  10   1      620.11      659.68     52.91 o 
  11  10   1      137.82      157.22     54.86 o 
  12  10   1     1639.28     1503.69     75.73 o 
   0  11   1      100.55       50.50     26.55 o 
   1  11   1     2051.99     2237.58     34.65 o 
   2  11   1      935.76      800.21     25.23 o 
   3  11   1      172.26      242.27     22.88 o 
   4  11   1     1066.75     1015.14     29.89 o 
   5  11   1      574.47      625.64     31.30 o 
   6  11   1       17.91        1.99     28.98 o 
   7  11   1      718.55      683.26     37.84 o 
   8  11   1     6435.28     6474.63     77.50 o 
   9  11   1     3137.68     3215.29     68.61 o 
  10  11   1      985.66      941.65     58.21 o 
  11  11   1     1706.90     1731.68     72.51 o 
  12  11   1       16.17      163.02     61.64 o 
   1  12   1        7.45      -12.04     18.53 o 
   2  12   1      108.24      117.38     22.64 o 
   3  12   1      624.06      575.24     26.97 o 
   4  12   1     1474.07     1402.30     36.96 o 
   5  12   1       50.79       10.34     28.89 o 
   6  12   1       21.37       67.02     30.06 o 
   7  12   1      599.44      534.70     36.70 o 
   8  12   1     1816.92     1865.50     50.74 o 
   9  12   1      936.26      982.48     52.31 o 
  10  12   1      106.55      119.87     51.03 o 
  11  12   1      233.58      240.53     56.43 o 
   0  13   1       63.24       62.77     26.98 o 
   1  13   1        4.02       19.50     19.92 o 
   2  13   1     1799.69     1800.18     32.76 o 
   3  13   1     3659.51     3589.09     50.45 o 
   4  13   1     3097.11     3139.19     55.47 o 
   5  13   1     3801.40     3925.30     64.94 o 
   6  13   1     1246.17     1293.27     43.86 o 
   7  13   1       97.12      103.16     40.00 o 
   8  13   1     1933.41     1984.71     53.01 o 
   9  13   1       19.97      -38.89     42.21 o 
  10  13   1       75.88       41.09     50.40 o 
  11  13   1     1373.97     1447.25     72.46 o 
   1  14   1     5717.94     5768.39     54.37 o 
   2  14   1     5384.28     5536.08     60.82 o 
   3  14   1     4262.56     4464.68     63.39 o 
   4  14   1      682.83      617.82     39.16 o 
   5  14   1     5856.81     5910.85    108.00 o 
   6  14   1     4285.25     4573.05     94.49 o 
   7  14   1     5279.73     5104.32    110.28 o 
   8  14   1      136.85      108.32     44.45 o 
   9  14   1      890.61      886.87     56.42 o 
  10  14   1       32.76       -7.00     49.97 o 
   0  15   1     5390.15     5154.40    104.60 o 
   1  15   1      435.27      507.76     33.25 o 
   2  15   1      683.28      752.24     38.81 o 
   3  15   1     7725.92     7467.02     87.89 o 
   4  15   1     4240.42     4402.42     78.33 o 
   5  15   1     9442.28     9342.70    110.13 o 
   6  15   1     2169.89     2366.63     71.51 o 
   7  15   1        0.29       24.09     53.51 o 
   8  15   1       31.23       79.27     58.17 o 
   9  15   1      226.13       98.18     62.54 o 
  10  15   1      307.51      363.35     66.53 o 
   1  16   1     4995.79     4935.76     77.00 o 
   2  16   1     9875.32     9682.39    110.32 o 
   3  16   1     1496.50     1529.00     56.72 o 
   4  16   1       19.01      -40.48     45.32 o 
   5  16   1     4275.21     4194.07    101.22 o 
   6  16   1     1707.85     1706.29     72.56 o 
   7  16   1     3225.83     3132.48     96.31 o 
   8  16   1       10.85       44.10     71.47 o 
   9  16   1     1497.11     1473.28    100.17 o 
   0  17   1      156.67      347.31     67.39 o 
   1  17   1      124.76       78.22     39.35 o 
   2  17   1      315.07      321.63     45.53 o 
   3  17   1     1197.30     1283.06     58.69 o 
   4  17   1      802.65      908.14     59.17 o 
   5  17   1      800.08      736.79     62.21 o 
   6  17   1      725.52      710.77     67.91 o 
   7  17   1      231.54       41.58     64.66 o 
   8  17   1      962.76     1089.01     85.31 o 
   9  17   1      544.20      340.73    398.52 o 
   1  18   1        6.41       28.51     49.64 o 
   2  18   1       81.89       14.13     50.08 o 
   3  18   1       41.95       97.20     54.52 o 
   4  18   1     2638.32     2643.42     82.06 o 
   5  18   1     1629.44     1685.92     72.75 o 
   6  18   1       30.43      -69.59     58.13 o 
   7  18   1      712.02      879.94     77.48 o 
   8  18   1      380.82      267.76     78.87 o 
   0  19   1     1925.04     1873.83    109.29 o 
   1  19   1      428.89      292.98     63.83 o 
   2  19   1      517.15      503.48     63.82 o 
   3  19   1      768.40      765.86     65.06 o 
   4  19   1      147.95      110.06     60.83 o 
   5  19   1      136.60       49.12     64.24 o 
   6  19   1        2.81      -98.53     65.69 o 
   7  19   1      649.23      568.35     85.89 o 
   1  20   1       27.23      164.07     72.43 o 
   2  20   1       78.94       61.27     68.24 o 
   3  20   1     1772.96     1667.12     87.10 o 
   4  20   1     2076.04     2205.68     95.70 o 
   5  20   1     1072.56     1175.46     88.27 o 
   0  21   1       42.68       15.90    100.48 o 
   1  21   1        0.89        4.50     71.80 o 
   2  21   1      705.55      738.17     81.64 o 
   3  21   1      887.75      839.05     83.91 o 
   4  21   1      121.13      138.19     79.24 o 
   1  22   1      944.80      905.65    223.18 o 
   0   0   2     8501.96     8826.79    115.25 o 
   1   0   2   104444.48   114109.52    549.31 o 
   2   0   2      627.48      531.45     18.73 o 
   3   0   2      573.84      419.49     21.70 o 
   4   0   2    20899.33    20559.02    134.80 o 
   5   0   2     6131.00     6804.04     86.72 o 
   6   0   2     4256.34     4372.20     76.89 o 
   7   0   2    14997.74    14252.58    135.67 o 
   8   0   2     2339.76     2288.09     72.03 o 
   9   0   2     5170.72     5231.51    106.67 o 
  10   0   2     1344.72     1426.93     81.63 o 
  11   0   2      427.30      535.12     79.38 o 
  12   0   2        0.27       19.76     80.13 o 
  13   0   2       94.12      -45.78     86.08 o 
  14   0   2      108.27      -19.06     93.66 o 
   1   1   2    31123.93    31665.54    107.92 o 
   2   1   2     7944.22     7530.38     35.95 o 
   3   1   2     3050.53     3466.54     29.50 o 
   4   1   2    12639.92    12882.98     70.46 o 
   5   1   2    12566.72    11911.31     75.40 o 
   6   1   2     4811.26     4802.15     57.58 o 
   7   1   2       18.50      111.56     28.05 o 
   8   1   2     7679.04     7729.77     75.48 o 
   9   1   2     1209.50     1162.42     47.29 o 
  10   1   2     2231.34     2073.61     62.55 o 
  11   1   2     5516.27     5440.06    100.60 o 
  12   1   2     2419.96     2374.18     80.86 o 
  13   1   2     1057.41     1057.97     73.44 o 
  14   1   2      179.28      157.57     68.25 o 
   0   2   2    16747.35    18770.71    131.73 o 
   1   2   2   108414.50   115003.53    384.14 o 
   2   2   2     4802.07     4417.40     26.89 o 
   3   2   2     2225.61     2389.63     25.91 o 
   4   2   2     5291.88     5772.78     50.88 o 
   5   2   2       67.09       32.73     22.17 o 
   6   2   2     4008.66     3920.67     55.89 o 
   7   2   2     6951.27     7010.32     70.51 o 
   8   2   2      151.44      153.11     33.60 o 
   9   2   2        3.05      -19.17     36.49 o 
  10   2   2      687.35      613.51     51.33 o 
  11   2   2      165.37      201.62     52.63 o 
  12   2   2      442.96      501.90     61.08 o 
  13   2   2     3315.80     3271.91     94.66 o 
  14   2   2      566.18      557.37     72.47 o 
   1   3   2     1450.18     1381.04     15.25 o 
   2   3   2    12929.61    12966.47     51.66 o 
   3   3   2     4735.11     4930.02     33.93 o 
   4   3   2     1908.50     2075.03     28.87 o 
   5   3   2     9808.76    10402.59     97.35 o 
   6   3   2     8432.18     8023.78     67.15 o 
   7   3   2     7424.10     6615.53     77.58 o 
   8   3   2     2477.19     2601.98     51.93 o 
   9   3   2       23.67       25.17     37.30 o 
  10   3   2      562.78      461.64     50.55 o 
  11   3   2       63.76       35.04     50.60 o 
  12   3   2     1574.63     1552.05     70.67 o 
  13   3   2      201.10      362.37     64.57 o 
   0   4   2      259.86      246.37     18.46 o 
   1   4   2       33.40       34.16      9.62 o 
   2   4   2     6631.58     6440.14     35.93 o 
   3   4   2     4186.33     4799.10     41.56 o 
   4   4   2      220.42      103.81     16.68 o 
   5   4   2    29682.12    29102.90    139.27 o 
   6   4   2      295.10      340.80     26.70 o 
   7   4   2     4370.66     4503.71     72.61 o 
   8   4   2      487.94      443.13     35.03 o 
   9   4   2     5972.43     6082.73     80.18 o 
  10   4   2      378.65      469.21     48.15 o 
  11   4   2       43.05       66.95     49.86 o 
  12   4   2      447.42      449.86     57.45 o 
  13   4   2     7736.13     7399.37    118.50 o 
   1   5   2     4782.59     5015.51     30.91 o 
   2   5   2     6180.01     6631.26     39.70 o 
   3   5   2    14069.37    14744.63     68.49 o 
   4   5   2      451.48      567.00     20.93 o 
   5   5   2       97.49      197.67     21.97 o 
   6   5   2    12918.78    12668.00     82.30 o 
   7   5   2    12146.31    11358.12    108.23 o 
   8   5   2     2744.25     2644.04     49.24 o 
   9   5   2     2388.10     2315.18     54.00 o 
  10   5   2     1320.21     1244.18     53.23 o 
  11   5   2      508.76      496.33     53.04 o 
  12   5   2      380.35      461.79     58.24 o 
  13   5   2      185.91      505.20     64.06 o 
   0   6   2    23709.15    24431.31    153.09 o 
   1   6   2    21576.74    22993.77    101.96 o 
   2   6   2      430.71      513.49     15.34 o 
   3   6   2        1.09       16.20     15.55 o 
   4   6   2      402.25      369.09     21.06 o 
   5   6   2    10167.50     9996.70     69.41 o 
   6   6   2      268.87      215.34     25.51 o 
   7   6   2    14610.08    14575.17     97.05 o 
   8   6   2     5965.94     5920.56     67.55 o 
   9   6   2       29.38       55.08     36.87 o 
  10   6   2        0.42       22.67     42.73 o 
  11   6   2       62.17       -3.04     47.70 o 
  12   6   2       28.79      -52.77     51.85 o 
  13   6   2     2287.06     2114.08     82.48 o 
   1   7   2    10553.20    10780.14     57.91 o 
   2   7   2     8103.48     7615.73     45.18 o 
   3   7   2       96.96       96.67     16.14 o 
   4   7   2        4.49       13.19     18.44 o 
   5   7   2     6706.43     6483.29     63.39 o 
   6   7   2     9934.72     9300.00     77.20 o 
   7   7   2      659.49      790.61     32.85 o 
   8   7   2     2712.56     2861.85     53.03 o 
   9   7   2     1144.97     1032.38     44.97 o 
  10   7   2     1293.91     1468.57     54.85 o 
  11   7   2      477.79      474.78     51.96 o 
  12   7   2      946.01      831.36     61.58 o 
  13   7   2      121.85      136.38     58.82 o 
   0   8   2    21350.99    20900.53    150.53 o 
   1   8   2    49112.74    49550.21    212.93 o 
   2   8   2       10.09       18.41     16.06 o 
   3   8   2     8031.32     7682.26     53.07 o 
   4   8   2     8051.19     7752.87     53.30 o 
   5   8   2      305.82      412.62     25.52 o 
   6   8   2      242.04      296.75     30.07 o 
   7   8   2     6006.94     5851.28     68.88 o 
   8   8   2     2497.33     2384.25     52.46 o 
   9   8   2     1349.67     1293.32     46.95 o 
  10   8   2      148.90      269.32     44.73 o 
  11   8   2       15.27      -24.04     46.17 o 
  12   8   2       99.96      119.34     52.81 o 
  13   8   2      906.68      841.48     68.34 o 
   1   9   2    11045.83    10741.58     61.65 o 
   2   9   2     1597.86     1515.03     25.60 o 
   3   9   2     1756.17     1985.11     31.76 o 
   4   9   2     2032.66     1928.37     34.37 o 
   5   9   2     4995.97     4890.62     54.00 o 
   6   9   2     3205.45     3178.93     49.25 o 
   7   9   2       52.63      134.05     30.61 o 
   8   9   2     4249.66     4103.62     63.88 o 
   9   9   2       95.62       46.98     39.33 o 
  10   9   2      557.08      409.67     48.39 o 
  11   9   2     1240.19     1233.10     59.39 o 
  12   9   2     2001.51     2102.89     76.19 o 
   0  10   2        3.48      -18.51     25.22 o 
   1  10   2    24649.83    23362.34    123.41 o 
   2  10   2      303.74      439.45     19.79 o 
   3  10   2      581.08      666.29     22.72 o 
   4  10   2       21.69        8.85     24.15 o 
   5  10   2       65.16       31.73     26.53 o 
   6  10   2     4151.25     4003.56     57.80 o 
   7  10   2     6105.63     6103.74     70.74 o 
   8  10   2      276.30      363.45     36.73 o 
   9  10   2      623.38      556.98     46.34 o 
  10  10   2     1066.45     1133.75     54.60 o 
  11  10   2      702.75      831.32     57.51 o 
  12  10   2      515.80      538.75     67.16 o 
   1  11   2     3488.49     3627.90     45.74 o 
   2  11   2      539.96      420.27     22.84 o 
   3  11   2       65.90       92.99     20.24 o 
   4  11   2     3934.77     3922.72     49.49 o 
   5  11   2      695.49      826.00     35.11 o 
   6  11   2     1259.80     1287.45     37.81 o 
   7  11   2     1437.67     1594.87     46.76 o 
   8  11   2     3633.65     3862.81     64.97 o 
   9  11   2      137.20      113.01     43.79 o 
  10  11   2      261.23      255.13     51.42 o 
  11  11   2      676.73      696.83     64.06 o 
  12  11   2     1761.24     1738.93     77.36 o 
   0  12   2      462.16      541.68     37.33 o 
   1  12   2     9701.79    10099.72     71.22 o 
   2  12   2      405.41      398.32     22.43 o 
   3  12   2      733.69      899.56     29.82 o 
   4  12   2      143.50      143.93     24.08 o 
   5  12   2     3775.60     3688.56     57.23 o 
   6  12   2     2323.86     2448.57     51.87 o 
   7  12   2     1589.83     1692.73     47.82 o 
   8  12   2      395.62      287.58     38.87 o 
   9  12   2     1042.41     1072.89     52.56 o 
  10  12   2     1121.15     1198.91     59.21 o 
  11  12   2      278.66      309.08     58.57 o 
   1  13   2      509.03      583.20     25.87 o 
   2  13   2     7367.14     7489.71     66.45 o 
   3  13   2      830.74      792.07     31.05 o 
   4  13   2      941.58      966.50     37.98 o 
   5  13   2     5104.28     5255.69     64.01 o 
   6  13   2     2444.82     2497.81     52.93 o 
   7  13   2     2820.30     2837.21     64.17 o 
   8  13   2     1658.82     1620.01     59.85 o 
   9  13   2      328.15      310.29     45.83 o 
  10  13   2     1093.51     1015.61     59.02 o 
  11  13   2      351.81      312.80     58.79 o 
   0  14   2     9249.23     8894.30     93.31 o 
   1  14   2    11867.58    11603.05     79.28 o 
   2  14   2      852.89      859.90     31.24 o 
   3  14   2      799.59      789.35     38.28 o 
   4  14   2     4596.50     4497.92     70.04 o 
   5  14   2      448.31      382.83     41.65 o 
   6  14   2      138.09      109.69     40.71 o 
   7  14   2     4358.40     4474.45     77.86 o 
   8  14   2      813.90      765.51     53.44 o 
   9  14   2      153.94      101.05     53.05 o 
  10  14   2        1.94       -5.17     61.37 o 
   1  15   2     2021.72     1990.61     44.19 o 
   2  15   2     3784.72     3613.30     63.11 o 
   3  15   2      931.58     1024.73     43.12 o 
   4  15   2      640.53      620.46     44.37 o 
   5  15   2     2216.41     2251.99     63.59 o 
   6  15   2     6770.73     6677.77    110.98 o 
   7  15   2      641.59      674.87     64.42 o 
   8  15   2      420.34      466.09     58.42 o 
   9  15   2     1558.17     1646.94     76.87 o 
  10  15   2      995.15      977.37     73.86 o 
   0  16   2     4694.11     4582.63    124.23 o 
   1  16   2     6231.27     6179.04     94.12 o 
   2  16   2      129.84      132.22     37.46 o 
   3  16   2       88.43       39.44     42.04 o 
   4  16   2     2553.88     2641.23     71.71 o 
   5  16   2     1117.27     1087.71     60.39 o 
   6  16   2        1.92      -68.52     53.13 o 
   7  16   2     4175.66     4129.19    103.80 o 
   8  16   2     2409.56     2492.05     94.43 o 
   9  16   2        2.01       -4.22     78.55 o 
   1  17   2      667.04      676.85     50.99 o 
   2  17   2      677.74      769.28     56.05 o 
   3  17   2      416.45      352.93     46.61 o 
   4  17   2       12.74       67.28     49.08 o 
   5  17   2      331.85      354.97     56.88 o 
   6  17   2     1651.00     1707.45     78.01 o 
   7  17   2     1954.07     1964.10     89.15 o 
   8  17   2     1162.97     1191.43     87.76 o 
   0  18   2      515.81      458.34     74.92 o 
   1  18   2     5769.92     5800.83    106.32 o 
   2  18   2       15.68       55.77     51.29 o 
   3  18   2       11.34       -5.24     54.06 o 
   4  18   2      120.77      134.07     58.96 o 
   5  18   2     1311.17     1355.09     76.47 o 
   6  18   2      349.01      414.26     72.32 o 
   7  18   2      956.88      914.02     82.39 o 
   8  18   2        6.00      -10.84     76.75 o 
   1  19   2      960.72      762.88     58.55 o 
   2  19   2      104.67      139.56     52.21 o 
   3  19   2       11.27       21.76     57.40 o 
   4  19   2       14.79       76.82     60.70 o 
   5  19   2      646.22      614.63     71.12 o 
   6  19   2      300.15      364.42     77.77 o 
   7  19   2      206.74      127.76     80.07 o 
   0  20   2        7.15       58.34     96.80 o 
   1  20   2     3341.70     3281.89    143.67 o 
   2  20   2      239.35      184.69     70.10 o 
   3  20   2      237.10      127.97     74.89 o 
   4  20   2      250.97      125.15     75.68 o 
   5  20   2      127.68      196.01     80.04 o 
   1  21   2     2764.98     2692.54    106.00 o 
   2  21   2      414.16      469.44     77.92 o 
   3  21   2      395.40      386.68     78.58 o 
   4  21   2      307.32      257.68     81.95 o 
   0  22   2      751.92      458.52    171.18 o 
   1   0   3        5.93        8.93     13.67 o 
   2   0   3    12615.85    11732.17     69.21 o 
   3   0   3    96928.23   100944.86    484.38 o 
   4   0   3     3078.51     3019.22     68.83 o 
   5   0   3     2291.25     2452.97     66.53 o 
   6   0   3    18512.02    16582.57    139.70 o 
   7   0   3    10735.65    10458.08    142.87 o 
   8   0   3       17.15       36.38     43.38 o 
   9   0   3      159.38      290.21     55.75 o 
  10   0   3     7186.82     6758.78    136.89 o 
  11   0   3     2330.35     2057.30    100.05 o 
  12   0   3       50.28      -61.09     79.00 o 
  13   0   3        0.74     -124.01     82.68 o 
  14   0   3     1719.53     1669.38    120.28 o 
   0   1   3      826.96     1098.87     19.35 o 
   1   1   3     7511.78     7868.66     33.76 o 
   2   1   3     2326.25     2497.89     23.81 o 
   3   1   3      306.36      530.44     23.17 o 
   4   1   3    26674.45    27515.28    125.92 o 
   5   1   3     4628.64     4394.92     48.41 o 
   6   1   3     6563.90     6791.52     70.23 o 
   7   1   3     4076.33     3898.37     55.34 o 
   8   1   3     1025.54      989.52     39.34 o 
   9   1   3     8280.59     8151.28     89.80 o 
  10   1   3     2684.31     2592.84     68.36 o 
  11   1   3      997.46     1282.28     65.38 o 
  12   1   3     1621.49     1614.65     74.53 o 
  13   1   3       23.80      -67.69     60.65 o 
  14   1   3       81.59      303.23     70.42 o 
   1   2   3    27196.19    28845.32    105.94 o 
   2   2   3     9695.50     9337.87     42.03 o 
   3   2   3     1469.08     1321.48     19.52 o 
   4   2   3     5178.56     4993.50     57.01 o 
   5   2   3     1205.40     1268.33     29.22 o 
   6   2   3      665.50      601.74     28.55 o 
   7   2   3     4066.94     3983.88     66.55 o 
   8   2   3      181.57      128.75     34.48 o 
   9   2   3        0.22      -17.57     38.61 o 
  10   2   3      709.51      659.34     51.32 o 
  11   2   3     1149.42     1058.85     61.42 o 
  12   2   3      975.98     1011.04     66.86 o 
  13   2   3        0.67      -76.58     60.74 o 
   0   3   3     5487.69     5406.41     73.67 o 
   1   3   3      332.31      273.21     10.71 o 
   2   3   3      188.14      293.55     13.39 o 
   3   3   3     4408.15     4705.72     37.40 o 
   4   3   3    20091.14    20711.65     98.87 o 
   5   3   3       13.90       72.02     22.29 o 
   6   3   3     8896.23     8743.39     69.25 o 
   7   3   3     8387.55     7922.52     71.49 o 
   8   3   3     2879.80     2799.37     52.73 o 
   9   3   3     2433.56     2424.06     58.64 o 
  10   3   3     3041.11     3074.66     73.06 o 
  11   3   3     1501.27     1485.15     63.88 o 
  12   3   3      124.32       84.01     55.10 o 
  13   3   3      399.65      553.30     67.02 o 
   1   4   3     4197.99     4236.91     29.04 o 
   2   4   3    30799.85    33319.98    119.99 o 
   3   4   3     7263.42     7940.24     45.64 o 
   4   4   3     7925.65     8316.75     54.81 o 
   5   4   3     4559.14     4449.51     48.40 o 
   6   4   3       48.30       85.13     24.61 o 
   7   4   3      224.83      155.66     29.92 o 
   8   4   3     1674.71     2021.50     45.70 o 
   9   4   3      717.68      603.29     42.39 o 
  10   4   3        2.69      -37.26     44.48 o 
  11   4   3      280.86      295.51     51.43 o 
  12   4   3     1038.23      945.56     71.53 o 
  13   4   3      296.12      121.78     60.76 o 
   0   5   3     7500.87     8652.01     84.00 o 
   1   5   3      205.14      289.65     15.05 o 
   2   5   3     3357.58     3534.55     31.86 o 
   3   5   3      139.23      142.60     16.42 o 
   4   5   3     7093.25     6929.07     51.34 o 
   5   5   3      813.87     1062.39     27.34 o 
   6   5   3     8373.61     8362.37     66.73 o 
   7   5   3     7863.69     7609.47     70.59 o 
   8   5   3       66.99       22.09     32.21 o 
   9   5   3      137.65      122.57     37.71 o 
  10   5   3     3007.23     3050.68     68.80 o 
  11   5   3     1762.53     1782.80     64.21 o 
  12   5   3      268.52      149.46     55.00 o 
  13   5   3     1043.19     1257.44     71.48 o 
   1   6   3        5.71        5.59     10.67 o 
   2   6   3     9062.22     9436.37     50.24 o 
   3   6   3      926.91     1252.00     21.60 o 
   4   6   3     2300.20     2052.06     35.49 o 
   5   6   3     6866.40     6887.94     58.68 o 
   6   6   3     7548.39     6783.67     66.97 o 
   7   6   3       35.91       75.90     28.15 o 
   8   6   3     1347.19     1253.73     41.44 o 
   9   6   3      343.36      375.45     39.59 o 
  10   6   3     3033.44     2715.72     64.37 o 
  11   6   3      664.37      601.36     54.40 o 
  12   6   3       30.59       50.40     53.76 o 
  13   6   3      279.92      273.10     61.70 o 
   0   7   3     7999.41     7378.21     72.37 o 
   1   7   3     1384.72     1305.40     22.63 o 
   2   7   3      296.23      240.88     16.00 o 
   3   7   3     4142.66     4144.11     37.94 o 
   4   7   3    31346.70    31188.12    142.20 o 
   5   7   3      493.12      681.21     27.43 o 
   6   7   3     9657.84     9755.62     76.83 o 
   7   7   3     5332.99     5388.73     64.48 o 
   8   7   3        0.13      -10.25     31.51 o 
   9   7   3      133.42      117.25     37.76 o 
  10   7   3     1220.53     1346.74     53.16 o 
  11   7   3      949.35      980.64     57.25 o 
  12   7   3     2493.42     2704.05     78.16 o 
  13   7   3      485.32      457.70     64.22 o 
   1   8   3      199.59      190.79     15.75 o 
   2   8   3     1829.03     1599.98     27.20 o 
   3   8   3      406.76      357.59     18.00 o 
   4   8   3     1311.67     1313.12     28.48 o 
   5   8   3      519.20      564.44     27.13 o 
   6   8   3    15413.97    14621.75    101.23 o 
   7   8   3     5098.65     4938.97     65.18 o 
   8   8   3       14.81      -13.67     34.32 o 
   9   8   3      283.70      315.85     41.77 o 
  10   8   3     5080.57     5066.90     89.79 o 
  11   8   3     1302.30     1372.87     63.41 o 
  12   8   3       24.13      -81.89     54.59 o 
  13   8   3      120.59      142.23     64.71 o 
   0   9   3     1148.33     1086.74     32.58 o 
   1   9   3     2502.54     2359.73     29.51 o 
   2   9   3      325.46      382.78     20.27 o 
   3   9   3       83.13       90.35     18.17 o 
   4   9   3    11701.65    11397.17     76.58 o 
   5   9   3     2420.80     2243.70     39.07 o 
   6   9   3     5337.74     5371.35     58.05 o 
   7   9   3     3058.13     3059.72     61.37 o 
   8   9   3       52.42       13.00     34.68 o 
   9   9   3     4852.63     4834.19     76.08 o 
  10   9   3     1948.32     1926.77     64.16 o 
  11   9   3      143.45      235.57     53.49 o 
  12   9   3      640.42      449.71     61.45 o 
   1  10   3      301.34      285.16     19.59 o 
   2  10   3     9274.34     9834.18     66.97 o 
   3  10   3     8316.48     8155.20     59.99 o 
   4  10   3     2319.73     2357.05     46.17 o 
   5  10   3     1576.55     1592.18     37.94 o 
   6  10   3      115.79      111.79     29.00 o 
   7  10   3     5357.00     5388.97     63.07 o 
   8  10   3     1088.37     1157.90     41.84 o 
   9  10   3      253.49      273.07     41.41 o 
  10  10   3      171.90       88.35     46.66 o 
  11  10   3      813.51      885.55     59.09 o 
  12  10   3      494.83      500.72     63.37 o 
   0  11   3     2146.01     2197.48     69.78 o 
   1  11   3     6080.53     6139.58     53.09 o 
   2  11   3     3265.36     3386.34     42.64 o 
   3  11   3       22.16       24.25     21.39 o 
   4  11   3     1919.04     1951.92     35.40 o 
   5  11   3     3364.35     3370.66     54.18 o 
   6  11   3     2358.25     2312.46     49.90 o 
   7  11   3     2606.46     2610.86     56.64 o 
   8  11   3      597.36      595.52     40.24 o 
   9  11   3     6347.39     6228.81     85.89 o 
  10  11   3     3087.88     3184.02     73.46 o 
  11  11   3      500.68      498.06     61.15 o 
  12  11   3        5.11      102.70     64.39 o 
   1  12   3     3826.31     3836.32     51.56 o 
   2  12   3     3916.62     3870.30     47.37 o 
   3  12   3     2401.41     2207.39     36.09 o 
   4  12   3     1257.12     1301.83     33.32 o 
   5  12   3     1317.49     1419.14     39.20 o 
   6  12   3      131.85      207.68     35.74 o 
   7  12   3     1168.28     1256.68     48.58 o 
   8  12   3      441.11      404.90     39.64 o 
   9  12   3       29.69      129.59     43.28 o 
  10  12   3       64.94       23.84     48.30 o 
  11  12   3      550.63      390.13     57.82 o 
   0  13   3       73.86      136.05     41.39 o 
   1  13   3       38.75       61.29     31.46 o 
   2  13   3       11.96       75.30     24.36 o 
   3  13   3     1575.51     1502.38     34.04 o 
   4  13   3     9633.85     9567.81     78.93 o 
   5  13   3        1.62       14.95     30.44 o 
   6  13   3     1762.28     1743.56     49.59 o 
   7  13   3     2070.76     2048.95     58.26 o 
   8  13   3       19.24       33.33     44.85 o 
   9  13   3     1269.20     1368.84     74.27 o 
  10  13   3      922.95      973.16     58.02 o 
  11  13   3     1684.37     1730.20     69.01 o 
   1  14   3     6483.26     6391.24     72.37 o 
   2  14   3      319.62      320.48     30.05 o 
   3  14   3      459.79      505.82     34.24 o 
   4  14   3      205.57      160.30     34.97 o 
   5  14   3     1498.02     1573.97     46.33 o 
   6  14   3     2845.71     2660.56     60.64 o 
   7  14   3       25.79      -31.42     42.43 o 
   8  14   3       82.03        2.86     46.34 o 
   9  14   3      136.57      178.91     56.49 o 
  10  14   3     1265.31     1393.22     78.25 o 
   0  15   3      832.33      774.70     58.79 o 
   1  15   3      812.77      930.76     40.54 o 
   2  15   3     1784.27     1802.84     52.56 o 
   3  15   3     1910.13     1908.35     52.14 o 
   4  15   3    10386.32    10460.04    108.18 o 
   5  15   3     1979.65     2138.68     62.71 o 
   6  15   3     3301.13     3401.86     76.87 o 
   7  15   3     2732.35     2868.07     72.23 o 
   8  15   3      824.33      926.78     58.89 o 
   9  15   3        1.40      -60.53     57.70 o 
  10  15   3      774.63      918.12     76.06 o 
   1  16   3      724.05      779.51     46.91 o 
   2  16   3      311.78      227.50     44.96 o 
   3  16   3       32.36       58.24     36.84 o 
   4  16   3      134.86      149.63     44.38 o 
   5  16   3      980.31      981.09     59.00 o 
   6  16   3     4559.46     4535.38    121.64 o 
   7  16   3       17.99       61.71     60.12 o 
   8  16   3       47.66       63.56     64.17 o 
   9  16   3       37.39       82.18     68.93 o 
   0  17   3      118.08       75.04     58.58 o 
   1  17   3       17.93      -20.45     43.03 o 
   2  17   3      101.62      118.56     47.23 o 
   3  17   3      295.89      416.69     53.70 o 
   4  17   3     2032.29     2042.96     73.89 o 
   5  17   3       46.75       56.76     50.18 o 
   6  17   3     1320.59     1388.86     74.06 o 
   7  17   3     1170.21     1139.38     80.00 o 
   8  17   3      121.46       37.09     71.01 o 
   1  18   3       48.57        4.66     46.43 o 
   2  18   3     3695.91     3652.69     90.40 o 
   3  18   3       71.27       50.07     55.22 o 
   4  18   3      503.67      510.88     64.28 o 
   5  18   3      833.11      840.09     71.39 o 
   6  18   3        9.08      -29.00     69.01 o 
   7  18   3      671.00      654.68     85.03 o 
   8  18   3      440.30      495.22    125.42 o 
   0  19   3      402.40      203.73     84.43 o 
   1  19   3     2905.29     2963.40     91.65 o 
   2  19   3      284.13      242.93     61.74 o 
   3  19   3      217.93      163.12     61.89 o 
   4  19   3      835.26      735.82     73.10 o 
   5  19   3      861.72      949.37     75.65 o 
   6  19   3     1585.30     1796.05    101.15 o 
   7  19   3     1203.96     1008.20    178.08 o 
   1  20   3       13.72       26.70     60.66 o 
   2  20   3     2029.88     1975.02     82.20 o 
   3  20   3      819.06      767.27     73.60 o 
   4  20   3      577.98      526.10     73.17 o 
   5  20   3      351.66      454.36     78.60 o 
   0  21   3      782.39      724.43    128.84 o 
   1  21   3      354.61      237.86     77.54 o 
   2  21   3      369.22      286.90     74.74 o 
   3  21   3       21.16      -86.72     73.67 o 
   4  21   3     2157.00     2258.34    133.34 o 
   0   0   4    53650.27    60249.27    437.88 o 
   1   0   4    42534.25    44331.07    224.10 o 
   2   0   4     9519.44    10886.95     71.01 o 
   3   0   4     4847.21     4529.22     60.01 o 
   4   0   4      940.40      835.41     36.52 o 
   5   0   4      838.64      947.10     39.12 o 
   6   0   4        6.96       16.20     35.87 o 
   7   0   4     1757.91     1800.30     57.29 o 
   8   0   4     9083.57     8383.01    120.84 o 
   9   0   4      172.62      256.41     55.45 o 
  10   0   4     2869.91     2677.82     98.60 o 
  11   0   4      755.50      472.01     78.75 o 
  12   0   4      144.74      107.62     84.01 o 
  13   0   4     1508.60     1844.43    114.67 o 
   1   1   4     7510.55     8233.04     37.25 o 
   2   1   4       11.39       12.69     12.19 o 
   3   1   4     3236.42     3810.72     34.35 o 
   4   1   4       30.46       39.29     19.28 o 
   5   1   4    12823.43    12723.73     78.38 o 
   6   1   4     3358.43     3684.51     49.49 o 
   7   1   4      219.58      239.56     31.70 o 
   8   1   4      482.77      653.50     37.15 o 
   9   1   4    11738.22    11499.21    107.17 o 
  10   1   4     5370.57     5316.96     88.27 o 
  11   1   4      531.00      653.16     57.64 o 
  12   1   4     1733.71     1853.61     74.66 o 
  13   1   4      189.73      164.98     63.69 o 
   0   2   4       97.22      275.92     17.46 o 
   1   2   4     3466.00     3673.18     25.40 o 
   2   2   4    16449.83    16652.14     64.79 o 
   3   2   4     2007.90     2364.90     28.29 o 
   4   2   4     4313.43     4036.88     40.20 o 
   5   2   4      160.08      144.63     23.66 o 
   6   2   4      930.21      888.35     30.68 o 
   7   2   4      438.08      535.61     33.01 o 
   8   2   4      887.67      919.66     41.33 o 
   9   2   4      184.33      306.80     42.46 o 
  10   2   4     1491.40     1613.94     60.02 o 
  11   2   4      129.10      195.07     54.04 o 
  12   2   4      846.88      873.43     65.61 o 
  13   2   4     2828.89     2706.90     87.50 o 
   1   3   4      717.52     1034.24     16.18 o 
   2   3   4    10968.60    11710.55     52.66 o 
   3   3   4     1703.24     1807.22     24.30 o 
   4   3   4        1.07      -27.13     18.09 o 
   5   3   4    11625.97    11723.65     80.25 o 
   6   3   4     2913.90     2868.18     44.39 o 
   7   3   4       38.92       81.96     28.81 o 
   8   3   4      759.77      784.01     38.03 o 
   9   3   4     3303.04     3223.28     64.67 o 
  10   3   4       82.49       24.93     45.04 o 
  11   3   4      140.66      183.53     52.00 o 
  12   3   4       45.80       29.50     54.93 o 
  13   3   4        1.31      -81.68     58.78 o 
   0   4   4     5562.84     6346.29     84.87 o 
   1   4   4       33.79       62.57     11.03 o 
   2   4   4      959.19      958.27     16.95 o 
   3   4   4    14724.31    15263.87     70.60 o 
   4   4   4     9027.20     9143.15     58.38 o 
   5   4   4     1068.44     1142.83     31.26 o 
   6   4   4     4827.75     4922.16     74.20 o 
   7   4   4      139.16      163.80     28.87 o 
   8   4   4       16.14       20.99     31.27 o 
   9   4   4      420.94      312.38     40.51 o 
  10   4   4        4.86      -22.61     44.39 o 
  11   4   4      627.09      631.85     56.39 o 
  12   4   4     1295.95     1276.20     67.18 o 
  13   4   4     3368.03     3559.53     92.29 o 
   1   5   4    35051.06    36538.13    151.98 o 
   2   5   4    15483.06    15796.28     71.65 o 
   3   5   4    10311.40    10156.32     55.84 o 
   4   5   4     4256.37     4495.06     54.62 o 
   5   5   4     7294.48     7196.61     57.66 o 
   6   5   4      467.00      468.79     28.64 o 
   7   5   4     1377.48     1220.71     38.93 o 
   8   5   4     4955.55     4513.08     65.24 o 
   9   5   4     2260.60     2383.51     56.63 o 
  10   5   4      106.88        7.02     44.71 o 
  11   5   4       74.48       15.06     49.06 o 
  12   5   4       26.47       37.09     54.74 o 
  13   5   4       19.37      108.61     61.07 o 
   0   6   4    11507.39    12264.85    120.30 o 
   1   6   4     8208.74     8438.91     50.79 o 
   2   6   4     1773.16     1656.74     24.65 o 
   3   6   4       11.82       35.58     16.68 o 
   4   6   4     8931.75     8737.50     57.50 o 
   5   6   4     7814.37     7509.27     61.52 o 
   6   6   4     6257.83     5996.65     61.43 o 
   7   6   4     2153.79     1927.04     41.70 o 
   8   6   4      775.61      707.50     38.53 o 
   9   6   4      310.33      166.00     38.30 o 
  10   6   4      258.80      220.85     44.97 o 
  11   6   4       32.76       25.40     48.02 o 
  12   6   4     1026.28     1151.75     66.42 o 
  13   6   4      228.11      202.85     62.21 o 
   1   7   4     9975.02    10642.83     61.95 o 
   2   7   4      118.66       95.07     15.95 o 
   3   7   4    10708.84    11187.94     66.30 o 
   4   7   4       10.83       14.77     18.19 o 
   5   7   4    12157.24    11698.92     77.38 o 
   6   7   4     1208.68     1292.20     35.95 o 
   7   7   4      214.97      243.78     32.64 o 
   8   7   4      228.89      204.09     36.48 o 
   9   7   4     4227.55     4061.08     70.85 o 
  10   7   4      950.11     1007.87     51.29 o 
  11   7   4      311.54      215.58     50.50 o 
  12   7   4      319.67      365.86     56.27 o 
  13   7   4      471.67      452.92     66.30 o 
   0   8   4    15071.27    15170.55    154.27 o 
   1   8   4     1311.43     1163.58     24.15 o 
   2   8   4     3423.45     3374.23     33.09 o 
   3   8   4      160.64      144.86     16.73 o 
   4   8   4       95.07       88.19     20.50 o 
   5   8   4      451.66      511.77     26.29 o 
   6   8   4      578.99      566.58     32.79 o 
   7   8   4     6578.27     6401.23     69.03 o 
   8   8   4     2347.48     2296.89     51.94 o 
   9   8   4     1430.52     1422.89     51.24 o 
  10   8   4     1693.17     1677.45     59.08 o 
  11   8   4      117.58        4.89     50.44 o 
  12   8   4      113.01      120.47     57.48 o 
  13   8   4      307.88      198.58    101.06 o 
   1   9   4      963.23      956.84     24.16 o 
   2   9   4      752.97      864.01     24.17 o 
   3   9   4      371.05      525.78     21.36 o 
   4   9   4      561.21      609.43     24.37 o 
   5   9   4     5862.04     5755.81     56.77 o 
   6   9   4      719.50      715.71     32.23 o 
   7   9   4      649.06      624.41     37.12 o 
   8   9   4       17.29        7.25     35.27 o 
   9   9   4     4512.81     4933.32     78.30 o 
  10   9   4     1457.91     1443.87     56.76 o 
  11   9   4      751.10      709.54     60.02 o 
  12   9   4      727.85      783.48     65.10 o 
   0  10   4    10170.27    10154.88    104.54 o 
   1  10   4      525.06      605.97     22.57 o 
   2  10   4     6793.14     6688.13     58.27 o 
   3  10   4     3762.21     3856.04     47.24 o 
   4  10   4     2916.80     2853.06     41.87 o 
   5  10   4     1928.99     2130.47     40.59 o 
   6  10   4      159.48      186.58     28.14 o 
   7  10   4      117.45      163.91     29.80 o 
   8  10   4      956.76      936.00     42.66 o 
   9  10   4     3796.73     4052.20     91.27 o 
  10  10   4      960.15     1121.75     56.83 o 
  11  10   4       61.73      114.35     53.50 o 
  12  10   4      730.14      638.68     65.43 o 
   1  11   4      536.26      659.82     27.28 o 
   2  11   4     2603.88     2623.77     41.94 o 
   3  11   4     1541.74     1575.00     30.82 o 
   4  11   4      238.55      225.73     26.43 o 
   5  11   4     1354.92     1383.10     36.92 o 
   6  11   4        5.14      -14.03     33.55 o 
   7  11   4     1643.39     1564.67     47.12 o 
   8  11   4       21.78       -0.98     36.01 o 
   9  11   4     4269.70     4136.76     81.24 o 
  10  11   4      925.69     1084.77     56.06 o 
  11  11   4     2360.45     2480.73     95.36 o 
  12  11   4      450.20      485.71     69.62 o 
   0  12   4     2248.15     2393.72     59.31 o 
   1  12   4      107.48      156.74     26.82 o 
   2  12   4     4213.75     4144.05     56.12 o 
   3  12   4     5198.28     5068.16     49.95 o 
   4  12   4      909.85      936.89     31.21 o 
   5  12   4     2481.65     2470.55     50.17 o 
   6  12   4      461.77      474.88     38.92 o 
   7  12   4       26.17       32.86     38.99 o 
   8  12   4     1127.75     1052.11     52.37 o 
   9  12   4     1447.10     1561.22     54.59 o 
  10  12   4      735.26      650.38     55.48 o 
  11  12   4        6.13      -21.38     53.95 o 
   1  13   4      991.17     1103.18     35.96 o 
   2  13   4     1469.88     1569.27     39.61 o 
   3  13   4      822.13      809.73     27.51 o 
   4  13   4       55.41       65.64     29.00 o 
   5  13   4     5983.71     6081.98     72.21 o 
   6  13   4       93.75       37.15     37.73 o 
   7  13   4      122.13      118.69     40.71 o 
   8  13   4       12.14       27.94     47.29 o 
   9  13   4     2970.00     3210.62     85.94 o 
  10  13   4      780.06      646.43     59.07 o 
  11  13   4       25.86      100.09     59.02 o 
   0  14   4      732.28      825.65     44.83 o 
   1  14   4     5128.66     5258.17     64.59 o 
   2  14   4     2293.84     2342.50     48.32 o 
   3  14   4      108.07       47.40     29.02 o 
   4  14   4     1458.58     1522.96     42.86 o 
   5  14   4     2842.43     2816.86     56.25 o 
   6  14   4      770.69      755.79     46.16 o 
   7  14   4      365.16      325.16     46.08 o 
   8  14   4      316.39      260.55     51.60 o 
   9  14   4     1306.49     1474.53     72.29 o 
  10  14   4       59.05       66.26     61.74 o 
   1  15   4     7113.93     7292.03     92.16 o 
   2  15   4      403.35      410.06     40.86 o 
   3  15   4     3067.17     3221.00     91.04 o 
   4  15   4      295.28      354.18     42.47 o 
   5  15   4     6001.10     6163.97    113.63 o 
   6  15   4       17.98      -30.89     40.63 o 
   7  15   4     2418.09     2353.55     66.97 o 
   8  15   4      600.35      631.53     56.30 o 
   9  15   4     2822.89     2915.64     88.93 o 
  10  15   4      938.56      855.94     74.75 o 
   0  16   4     4983.38     4898.84    140.74 o 
   1  16   4     6292.55     5950.96     93.33 o 
   2  16   4     1367.61     1483.11     55.16 o 
   3  16   4       51.50       50.07     44.92 o 
   4  16   4     1282.82     1339.74     58.20 o 
   5  16   4     3423.18     3441.06     79.64 o 
   6  16   4     1201.95     1089.13     65.94 o 
   7  16   4      610.06      516.26     60.74 o 
   8  16   4      463.04      471.88     57.58 o 
   9  16   4      463.62      454.31     62.38 o 
   1  17   4     1092.63     1060.10     56.23 o 
   2  17   4      126.62      135.62     45.54 o 
   3  17   4      400.87      335.03     52.46 o 
   4  17   4       48.26      -23.06     51.79 o 
   5  17   4     2204.56     2225.57     80.35 o 
   6  17   4        8.72       33.47     65.51 o 
   7  17   4       21.12       34.60     66.81 o 
   8  17   4      432.62      367.91     76.00 o 
   0  18   4      935.67      776.29     86.06 o 
   1  18   4      463.47      448.26     57.19 o 
   2  18   4      617.04      632.11     73.29 o 
   3  18   4     1363.50     1317.91     72.61 o 
   4  18   4      573.35      612.73     64.80 o 
   5  18   4      812.78      722.94     70.53 o 
   6  18   4      515.40      603.39     79.43 o 
   7  18   4      547.86      395.19     81.59 o 
   1  19   4        8.04       -7.91     55.68 o 
   2  19   4      164.01      215.86     60.85 o 
   3  19   4      204.60      205.70     64.85 o 
   4  19   4        1.58      -84.51     63.16 o 
   5  19   4      542.73      547.28     78.53 o 
   6  19   4       11.98      -29.69     77.27 o 
   0  20   4     4123.60     3901.51    162.62 o 
   1  20   4      652.85      586.84     66.23 o 
   2  20   4      657.17      628.26     68.24 o 
   3  20   4     1189.26     1358.38     80.62 o 
   4  20   4       45.47       91.69     70.18 o 
   5  20   4     1067.84     1101.45     88.32 o 
   1  21   4      979.26      834.67     83.17 o 
   2  21   4       52.51       11.02     70.95 o 
   3  21   4        0.68       16.95     77.52 o 
   2   0   5     6195.34     6879.61     56.70 o 
   3   0   5     9305.65    10772.06    126.32 o 
   4   0   5    22359.16    22022.63    157.28 o 
   5   0   5     4275.98     4041.32     89.35 o 
   6   0   5     6353.34     6647.05     90.41 o 
   7   0   5     5055.81     5050.64     85.54 o 
   8   0   5     6377.48     6684.88    106.63 o 
   9   0   5      797.02      743.43     63.53 o 
  10   0   5     1049.58     1138.53     81.68 o 
  11   0   5      170.95      195.18     73.72 o 
  12   0   5     1401.87     1256.33     99.78 o 
  13   0   5       11.30      -48.77     86.63 o 
   0   1   5    12252.44    12964.40     79.47 o 
   1   1   5     2609.80     2802.97     25.40 o 
   2   1   5      725.10      739.51     17.74 o 
   3   1   5    42032.02    45594.98    184.42 o 
   4   1   5        0.86      119.92     21.96 o 
   5   1   5    21657.77    21301.25    113.37 o 
   6   1   5     3010.63     3260.91     49.17 o 
   7   1   5        2.80       52.73     29.94 o 
   8   1   5     6497.89     6316.44     79.09 o 
   9   1   5      478.54      609.16     44.55 o 
  10   1   5      661.82      697.42     52.79 o 
  11   1   5     4158.81     4149.05    101.38 o 
  12   1   5      365.88      343.82     60.56 o 
  13   1   5       42.86      -49.82     60.72 o 
   1   2   5     5939.28     6160.63     34.82 o 
   2   2   5      548.33      583.56     16.38 o 
   3   2   5      685.08      835.64     20.10 o 
   4   2   5     8436.84     8842.08     72.38 o 
   5   2   5     6995.81     6899.68     61.93 o 
   6   2   5      131.69      137.10     25.39 o 
   7   2   5      761.51      593.30     32.45 o 
   8   2   5      476.27      426.34     38.04 o 
   9   2   5      306.37      274.40     42.90 o 
  10   2   5      167.57      128.41     46.92 o 
  11   2   5        1.59      103.27     53.08 o 
  12   2   5       42.91       -9.99     55.11 o 
  13   2   5      125.97      162.15     62.85 o 
   0   3   5      788.41      852.31     27.28 o 
   1   3   5     7361.64     7612.17     42.04 o 
   2   3   5     2874.54     2707.46     26.96 o 
   3   3   5     2944.51     3234.20     37.69 o 
   4   3   5      987.83      882.32     23.91 o 
   5   3   5     2591.71     2291.98     38.12 o 
   6   3   5      731.91      812.84     30.78 o 
   7   3   5      569.81      440.47     31.96 o 
   8   3   5     1296.23     1265.88     41.06 o 
   9   3   5     7302.70     7318.86     87.32 o 
  10   3   5        4.32       22.97     44.87 o 
  11   3   5     4021.12     3632.38     85.01 o 
  12   3   5       39.42       20.53     55.50 o 
  13   3   5     1528.06     1612.09     76.14 o 
   1   4   5    10521.39    10041.29     51.00 o 
   2   4   5    44211.19    45567.04    176.56 o 
   3   4   5    20016.51    19419.04     90.12 o 
   4   4   5       62.25       14.96     19.75 o 
   5   4   5     1108.26     1311.19     30.53 o 
   6   4   5    11138.59    10615.41     86.63 o 
   7   4   5      325.13      414.85     32.21 o 
   8   4   5      430.42      473.17     34.95 o 
   9   4   5      572.72      644.10     48.77 o 
  10   4   5      268.86      250.34     48.24 o 
  11   4   5     1226.14     1613.33     64.83 o 
  12   4   5      839.10      974.14     64.77 o 
  13   4   5       74.26       43.32     59.17 o 
   0   5   5     7463.14     7799.54     91.09 o 
   1   5   5     5506.10     6190.58     43.41 o 
   2   5   5     5091.10     5023.37     39.10 o 
   3   5   5      802.57      841.54     20.79 o 
   4   5   5     4293.37     4225.05     43.02 o 
   5   5   5     8817.19     8396.12     65.82 o 
   6   5   5       23.39       91.98     26.41 o 
   7   5   5      739.97      724.62     34.85 o 
   8   5   5       11.63       13.93     33.24 o 
   9   5   5    11008.35    11295.43    105.27 o 
  10   5   5     1290.36     1274.93     55.78 o 
  11   5   5     3139.92     3148.90     78.02 o 
  12   5   5       17.85      107.14     55.99 o 
  13   5   5     1114.99     1245.04     72.70 o 
   1   6   5      326.57      395.32     17.23 o 
   2   6   5    17640.97    18508.62     89.91 o 
   3   6   5     3881.15     4115.99     44.46 o 
   4   6   5      117.07       97.07     19.46 o 
   5   6   5      620.52      585.42     27.19 o 
   6   6   5      983.07      887.72     33.85 o 
   7   6   5     3794.47     3431.80     54.09 o 
   8   6   5        8.58       20.82     33.02 o 
   9   6   5     1958.98     1905.12     53.77 o 
  10   6   5      238.15      181.95     45.38 o 
  11   6   5        1.74       -6.91     48.98 o 
  12   6   5      305.25      256.06     55.77 o 
  13   6   5      398.28      483.37     65.40 o 
   0   7   5     1233.81     1409.98     50.42 o 
   1   7   5      127.71      129.90     16.28 o 
   2   7   5     5946.14     5917.17     42.48 o 
   3   7   5     7215.65     7364.37     50.45 o 
   4   7   5      176.59      184.06     21.52 o 
   5   7   5    19869.37    19728.84    109.63 o 
   6   7   5      157.72      153.16     29.18 o 
   7   7   5      235.92      172.57     32.22 o 
   8   7   5      799.75      710.72     41.60 o 
   9   7   5      673.87      689.73     45.59 o 
  10   7   5       23.94        7.25     45.46 o 
  11   7   5     3957.65     3628.34     78.90 o 
  12   7   5      313.16      285.93     59.11 o 
  13   7   5       16.68      -70.35     64.66 o 
   1   8   5      701.91      762.71     21.96 o 
   2   8   5     1432.29     1464.30     26.07 o 
   3   8   5      126.26      186.23     17.71 o 
   4   8   5     4355.80     4282.99     45.96 o 
   5   8   5     3998.54     3671.57     54.12 o 
   6   8   5      485.44      519.35     31.69 o 
   7   8   5     3618.04     3677.35     56.63 o 
   8   8   5     1249.02     1274.57     46.47 o 
   9   8   5     1382.09     1365.57     51.07 o 
  10   8   5     1876.39     1924.36     61.07 o 
  11   8   5     1149.68     1120.80     62.53 o 
  12   8   5      488.38      430.95     61.53 o 
   0   9   5     3461.77     3228.72     74.17 o 
   1   9   5       99.45       89.96     18.10 o 
   2   9   5     3703.02     4051.94     45.11 o 
   3   9   5    10444.43     9946.23     63.66 o 
   4   9   5      689.98      643.97     24.88 o 
   5   9   5    14673.80    14445.91     93.64 o 
   6   9   5     1474.85     1523.45     38.03 o 
   7   9   5      229.34      173.44     33.39 o 
   8   9   5     2770.57     2993.01     67.28 o 
   9   9   5     1243.45     1286.28     51.64 o 
  10   9   5      716.17      617.31     52.26 o 
  11   9   5     3075.23     3396.37     85.65 o 
  12   9   5      109.63      105.41     60.95 o 
   1  10   5       20.92       49.88     21.86 o 
   2  10   5       21.02       49.32     23.33 o 
   3  10   5       23.85       10.84     21.00 o 
   4  10   5     3495.58     3405.98     41.33 o 
   5  10   5      304.51      343.14     26.93 o 
   6  10   5      888.96      859.83     35.59 o 
   7  10   5      521.01      441.68     33.46 o 
   8  10   5     2492.84     2406.16     52.67 o 
   9  10   5      205.15      151.99     43.51 o 
  10  10   5      125.74      142.58     47.65 o 
  11  10   5      209.78      248.72     55.50 o 
  12  10   5      571.63      499.17     62.55 o 
   0  11   5     3123.92     3076.32     75.31 o 
   1  11   5        1.83      -27.81     24.22 o 
   2  11   5      820.53      846.92     33.30 o 
   3  11   5     2434.98     2362.83     39.59 o 
   4  11   5        0.53       -6.33     24.57 o 
   5  11   5     2084.75     2106.27     40.31 o 
   6  11   5     2285.78     2155.88     48.54 o 
   7  11   5      538.84      574.64     36.63 o 
   8  11   5     1656.18     1709.47     60.12 o 
   9  11   5     3709.24     3634.36     67.32 o 
  10  11   5      279.48      239.06     46.24 o 
  11  11   5     1489.30     1374.74     65.94 o 
   1  12   5     3591.12     3407.96     52.99 o 
   2  12   5     3460.14     3340.99     54.40 o 
   3  12   5      655.81      807.32     28.74 o 
   4  12   5     2137.51     2195.99     39.88 o 
   5  12   5      932.33      900.42     37.99 o 
   6  12   5     1391.41     1425.63     47.12 o 
   7  12   5      186.17      167.05     41.20 o 
   8  12   5       65.33        6.67     42.91 o 
   9  12   5        2.27       -9.01     48.14 o 
  10  12   5      190.38      148.05     49.42 o 
  11  12   5      518.43      542.58     57.86 o 
   0  13   5      111.05      104.05     44.94 o 
   1  13   5     2378.03     2457.85     47.29 o 
   2  13   5      115.56       96.82     28.49 o 
   3  13   5     7545.21     7207.19     66.40 o 
   4  13   5      619.09      572.13     32.42 o 
   5  13   5     2410.07     2588.81     53.18 o 
   6  13   5      436.51      477.82     41.66 o 
   7  13   5       45.86       23.48     42.39 o 
   8  13   5     1315.97     1343.02     59.02 o 
   9  13   5     1350.61     1415.06     68.50 o 
  10  13   5       40.14      100.16     60.99 o 
  11  13   5     2748.77     2826.57    100.82 o 
   1  14   5       79.33       94.02     34.06 o 
   2  14   5     1124.59     1195.00     34.43 o 
   3  14   5      109.71       93.25     30.83 o 
   4  14   5     1070.92     1213.48     40.09 o 
   5  14   5     2416.06     2302.28     52.92 o 
   6  14   5      391.20      382.41     44.88 o 
   7  14   5      530.78      506.87     51.14 o 
   8  14   5       98.72       75.40     51.21 o 
   9  14   5      719.94      712.00     66.07 o 
  10  14   5      155.32       72.79     63.49 o 
   0  15   5      524.41      558.36     71.29 o 
   1  15   5      730.77      837.37     54.59 o 
   2  15   5      204.52      156.96     45.95 o 
   3  15   5     3390.09     3253.64     67.28 o 
   4  15   5     1524.46     1479.73     46.64 o 
   5  15   5     5532.76     5466.24     82.42 o 
   6  15   5      107.89      113.54     43.72 o 
   7  15   5      220.89      185.63     48.25 o 
   8  15   5      632.16      703.48     59.74 o 
   9  15   5      605.33      441.82     64.32 o 
  10  15   5      348.41      361.24     69.38 o 
   1  16   5       25.51       24.55     50.09 o 
   2  16   5     1831.52     1844.05     57.25 o 
   3  16   5       80.32       43.51     42.74 o 
   4  16   5      296.25      276.61     50.39 o 
   5  16   5       14.35       60.39     44.86 o 
   6  16   5        0.77      -30.94     43.40 o 
   7  16   5      533.83      573.66     53.31 o 
   8  16   5      164.60      167.08     56.24 o 
   9  16   5      772.28      771.13     68.98 o 
   0  17   5      805.52      862.97     93.61 o 
   1  17   5      670.30      804.12     53.31 o 
   2  17   5      515.65      484.78     54.39 o 
   3  17   5     1157.29     1171.64     60.24 o 
   4  17   5      269.13      264.12     55.50 o 
   5  17   5     3675.22     3808.07     97.43 o 
   6  17   5       12.74       65.35     64.39 o 
   7  17   5       75.69       87.30     67.88 o 
   8  17   5       14.18       -8.29     66.08 o 
   1  18   5     1147.73     1243.23     63.50 o 
   2  18   5      535.22      573.49     60.80 o 
   3  18   5     1622.40     1726.31     78.58 o 
   4  18   5      807.76      820.24     71.19 o 
   5  18   5      164.81      178.56     66.13 o 
   6  18   5      375.18      453.46     76.84 o 
   7  18   5      105.28      109.84     79.47 o 
   0  19   5      681.31      581.85     97.03 o 
   1  19   5      489.81      461.30     59.81 o 
   2  19   5     1749.21     1630.15     77.20 o 
   3  19   5      286.33      213.58     64.54 o 
   4  19   5       68.65       93.53     66.62 o 
   5  19   5     1586.64     1595.69     92.43 o 
   6  19   5      190.46       58.27     78.32 o 
   1  20   5       25.04       18.71     57.93 o 
   2  20   5      225.59      218.60     62.90 o 
   3  20   5      429.22      408.10     69.85 o 
   4  20   5      668.21      685.09     80.38 o 
   5  20   5       23.37      102.76     74.99 o 
   0  21   5     1273.07     1265.48    120.59 o 
   1  21   5      250.24      221.79     76.23 o 
   2  21   5      439.93      452.75     86.64 o 
   3  21   5     1580.79     1382.49     97.01 o 
   0   0   6     1956.89     2329.94     52.79 o 
   1   0   6    12918.88    13006.98     79.19 o 
   2   0   6     1147.42     1049.24     33.12 o 
   3   0   6    25317.07    24698.26    164.20 o 
   4   0   6        0.09      -42.95     32.75 o 
   5   0   6     1214.42     1203.94     45.62 o 
   6   0   6      318.97      423.38     41.99 o 
   7   0   6      175.02      136.61     47.48 o 
   8   0   6     1612.96     1697.93     68.81 o 
   9   0   6     4298.35     4128.99    104.15 o 
  10   0   6       15.83      123.20     68.31 o 
  11   0   6      247.54      357.56     78.49 o 
  12   0   6       37.80      146.46     83.71 o 
  13   0   6     1002.72     1388.74    114.00 o 
   1   1   6        9.27       13.08     13.92 o 
   2   1   6    11624.42    12425.26     59.92 o 
   3   1   6     5646.58     5316.33     53.33 o 
   4   1   6     1777.33     2039.27     45.77 o 
   5   1   6      338.78      309.77     26.39 o 
   6   1   6     5956.94     5641.39     70.88 o 
   7   1   6     2971.08     2697.97     49.74 o 
   8   1   6     6852.68     6840.33     78.00 o 
   9   1   6     4901.07     4806.80     78.38 o 
  10   1   6     5335.34     5309.29     91.12 o 
  11   1   6      814.63      756.80     59.39 o 
  12   1   6     2262.02     2162.85     78.76 o 
  13   1   6      176.62       63.71     63.51 o 
   0   2   6    22631.06    24538.71    140.90 o 
   1   2   6     4143.40     4566.48     31.22 o 
   2   2   6    30449.93    31839.17    125.89 o 
   3   2   6     1087.66     1446.99     25.25 o 
   4   2   6      777.78      768.86     25.27 o 
   5   2   6      423.65      408.95     25.90 o 
   6   2   6      349.85      240.72     27.87 o 
   7   2   6      952.29      921.15     35.88 o 
   8   2   6      836.43      726.65     39.16 o 
   9   2   6     4520.47     4450.71     76.76 o 
  10   2   6       18.77       69.97     46.01 o 
  11   2   6        1.33      -75.87     50.58 o 
  12   2   6      623.43      733.93     63.81 o 
  13   2   6      459.19      421.23     65.88 o 
   1   3   6     5065.50     5374.62     36.77 o 
   2   3   6      375.65      394.97     15.74 o 
   3   3   6     3165.22     3476.13     37.78 o 
   4   3   6      498.02      557.46     23.15 o 
   5   3   6     1290.43     1259.52     31.21 o 
   6   3   6      320.16      386.30     28.82 o 
   7   3   6      414.46      428.08     33.10 o 
   8   3   6     6458.35     6391.82     74.02 o 
   9   3   6     5248.33     5082.73     84.73 o 
  10   3   6     1782.94     1768.63     61.50 o 
  11   3   6      429.24      350.68     54.37 o 
  12   3   6      927.36      793.62     63.91 o 
  13   3   6      509.74      473.64     65.98 o 
   0   4   6    44174.37    48189.42    289.64 o 
   1   4   6    16114.71    16189.67     80.37 o 
   2   4   6     5089.97     5313.50     38.32 o 
   3   4   6    16365.67    15773.72     81.75 o 
   4   4   6      396.73      460.02     22.87 o 
   5   4   6        4.76      -21.28     22.07 o 
   6   4   6      558.25      518.68     29.50 o 
   7   4   6     1088.07     1081.55     37.45 o 
   8   4   6       59.07       69.03     35.24 o 
   9   4   6     3449.34     3628.11     67.58 o 
  10   4   6      190.85      171.08     48.04 o 
  11   4   6      142.42      118.16     53.06 o 
  12   4   6     2789.99     2761.53     82.16 o 
  13   4   6      643.23      926.08     69.92 o 
   1   5   6     1927.20     2339.13     32.21 o 
   2   5   6     3089.93     3319.92     32.88 o 
   3   5   6       36.81      184.53     18.88 o 
   4   5   6      236.25      251.15     21.51 o 
   5   5   6      350.87      341.67     26.62 o 
   6   5   6     6555.64     6320.13     66.51 o 
   7   5   6        3.34       -2.93     29.08 o 
   8   5   6      701.11      797.53     39.45 o 
   9   5   6     3810.23     3802.76     78.30 o 
  10   5   6      677.74      781.61     52.75 o 
  11   5   6      490.75      591.38     55.63 o 
  12   5   6      248.31       90.87     59.52 o 
  13   5   6      816.55      792.96     68.37 o 
   0   6   6    26431.19    28486.24    243.46 o 
   1   6   6     4671.56     4675.95     47.14 o 
   2   6   6       66.42       18.00     17.58 o 
   3   6   6     8840.82     8956.93     59.89 o 
   4   6   6     2727.24     2764.52     36.18 o 
   5   6   6      844.65      789.64     29.59 o 
   6   6   6      993.47     1199.72     36.31 o 
   7   6   6      566.91      479.32     36.79 o 
   8   6   6     4230.28     4078.92     63.23 o 
   9   6   6     1575.48     1446.05     47.48 o 
  10   6   6     1203.66     1099.96     53.59 o 
  11   6   6       51.55       45.84     48.90 o 
  12   6   6     1041.65      992.71     63.00 o 
  13   6   6      634.23      576.69     68.16 o 
   1   7   6      682.89      690.32     21.00 o 
   2   7   6    10431.93    10490.03     62.47 o 
   3   7   6        0.52       12.30     17.02 o 
   4   7   6      333.74      399.24     23.14 o 
   5   7   6     1401.84     1307.65     31.36 o 
   6   7   6     9588.64     9391.38     77.17 o 
   7   7   6     2005.73     1918.92     45.47 o 
   8   7   6     1628.88     1586.04     48.79 o 
   9   7   6     4274.48     4089.83     74.58 o 
  10   7   6     4840.87     4936.92     88.11 o 
  11   7   6     1982.39     1908.48     68.73 o 
  12   7   6      393.41      258.74     59.95 o 
  13   7   6      444.88      325.23     69.48 o 
   0   8   6    31663.33    32612.86    307.01 o 
   1   8   6     1235.69     1039.88     28.78 o 
   2   8   6     6761.69     6621.17     49.79 o 
   3   8   6    13641.11    13622.16     78.73 o 
   4   8   6     2382.05     2432.85     37.86 o 
   5   8   6      147.07      203.11     25.58 o 
   6   8   6      212.52      200.67     29.69 o 
   7   8   6      667.43      593.93     35.45 o 
   8   8   6     1352.55     1361.56     46.31 o 
   9   8   6     1713.06     1769.23     55.11 o 
  10   8   6        2.20      -13.06     46.47 o 
  11   8   6      283.12      299.89     57.32 o 
  12   8   6        2.87      -73.10     56.33 o 
   1   9   6       56.47       93.38     24.27 o 
   2   9   6      145.93      118.70     17.90 o 
   3   9   6      515.45      485.95     23.51 o 
   4   9   6      456.26      419.56     23.72 o 
   5   9   6      618.76      615.52     30.49 o 
   6   9   6      310.13      342.35     32.63 o 
   7   9   6     2326.08     2316.22     48.69 o 
   8   9   6     7261.87     7092.26     81.47 o 
   9   9   6     3101.48     3372.73     70.94 o 
  10   9   6     2590.33     2621.60     70.19 o 
  11   9   6     1123.66     1363.65     67.81 o 
  12   9   6     2308.27     2242.03     78.66 o 
   0  10   6      410.20      442.80     48.02 o 
   1  10   6     7403.54     7255.65     75.33 o 
   2  10   6     1218.92     1115.91     27.92 o 
   3  10   6     3233.89     3280.62     41.24 o 
   4  10   6     8574.52     8413.44     61.85 o 
   5  10   6      519.30      411.77     28.34 o 
   6  10   6      429.55      450.55     35.75 o 
   7  10   6      247.37      237.43     36.41 o 
   8  10   6      472.32      503.40     39.37 o 
   9  10   6     2995.42     2845.14     65.94 o 
  10  10   6      851.81      934.64     55.28 o 
  11  10   6       36.50       57.93     53.42 o 
  12  10   6     1285.85     1480.27     73.68 o 
   1  11   6      483.16      456.99     31.28 o 
   2  11   6    12916.66    12866.10     95.62 o 
   3  11   6      638.34      652.57     29.40 o 
   4  11   6     1496.09     1618.78     33.83 o 
   5  11   6      198.49      197.29     26.22 o 
   6  11   6      169.67      155.68     31.71 o 
   7  11   6       87.12       97.62     37.37 o 
   8  11   6     5202.87     5180.83     80.55 o 
   9  11   6     3133.58     3074.95     69.87 o 
  10  11   6       31.73       33.13     44.98 o 
  11  11   6      204.10      123.91     53.50 o 
   0  12   6      171.13      112.93     57.68 o 
   1  12   6     3700.47     3662.17     60.65 o 
   2  12   6     2146.45     2046.05     43.97 o 
   3  12   6     3577.26     3585.84     53.91 o 
   4  12   6     1722.00     1683.80     35.86 o 
   5  12   6       78.41       63.63     32.74 o 
   6  12   6       27.34       38.93     36.97 o 
   7  12   6      374.57      385.38     39.70 o 
   8  12   6     1477.12     1460.66     59.44 o 
   9  12   6     3089.93     3208.64     78.88 o 
  10  12   6       15.19       -1.91     55.83 o 
  11  12   6       45.38       42.96     60.52 o 
   1  13   6     1684.70     1668.26     45.74 o 
   2  13   6       26.06       47.51     28.90 o 
   3  13   6      338.35      331.95     31.73 o 
   4  13   6      327.38      260.67     32.23 o 
   5  13   6      464.77      415.41     39.53 o 
   6  13   6     2978.72     3030.30     64.89 o 
   7  13   6      484.88      383.86     47.03 o 
   8  13   6     1293.78     1258.74     59.73 o 
   9  13   6     1892.81     2119.47     77.75 o 
  10  13   6     2411.93     2369.37     88.46 o 
  11  13   6       31.47      -87.34     73.99 o 
   0  14   6    22577.67    22402.36    277.19 o 
   1  14   6      556.77      561.19     44.02 o 
   2  14   6     6496.33     6572.71     83.05 o 
   3  14   6     1787.28     1861.17     47.88 o 
   4  14   6     2913.88     3017.12     59.80 o 
   5  14   6       23.48       46.96     37.71 o 
   6  14   6     1056.96     1269.81     53.03 o 
   7  14   6      356.92      354.78     50.31 o 
   8  14   6     1026.93     1027.36     63.54 o 
   9  14   6     1627.96     1539.67     75.41 o 
  10  14   6      795.44      664.62     70.87 o 
   1  15   6       46.00       30.69     35.26 o 
   2  15   6     7781.27     7465.67     93.49 o 
   3  15   6      912.70      868.35     40.64 o 
   4  15   6      600.85      634.91     44.43 o 
   5  15   6        2.55      -35.90     38.42 o 
   6  15   6     8524.20     8542.03    108.56 o 
   7  15   6      328.18      354.10     50.34 o 
   8  15   6      197.96       53.43     54.06 o 
   9  15   6     1836.75     1888.01     79.14 o 
   0  16   6    15307.23    14787.69    224.77 o 
   1  16   6      988.73     1011.89     61.28 o 
   2  16   6      791.14      756.84     55.01 o 
   3  16   6     5814.59     5744.97     96.33 o 
   4  16   6     1942.75     1898.77     56.64 o 
   5  16   6      177.06      147.61     42.97 o 
   6  16   6      931.76      854.38     55.67 o 
   7  16   6       74.47       78.84     51.54 o 
   8  16   6     2302.43     2421.17     78.79 o 
   9  16   6      578.46      517.85     68.63 o 
   1  17   6      120.86      136.85     56.48 o 
   2  17   6      121.70       40.71     47.28 o 
   3  17   6       22.96      -20.86     50.83 o 
   4  17   6      313.41      202.89     54.30 o 
   5  17   6       13.83      -43.24     57.69 o 
   6  17   6     1530.34     1281.12     77.72 o 
   7  17   6      322.67      253.24     56.14 o 
   8  17   6      786.09      813.82     64.96 o 
   0  18   6       11.85      157.89    144.82 o 
   1  18   6      824.61      851.63     59.18 o 
   2  18   6      327.17      373.18     55.43 o 
   3  18   6     1932.81     1935.21     75.93 o 
   4  18   6      956.58     1154.10     74.28 o 
   5  18   6      165.46      174.67     67.45 o 
   6  18   6      785.84      823.93     87.07 o 
   7  18   6      312.51      305.87     79.88 o 
   1  19   6      250.38      170.89     53.50 o 
   2  19   6     1644.61     1631.53     76.72 o 
   3  19   6      168.60       95.04     63.14 o 
   4  19   6      747.70      700.36     77.92 o 
   5  19   6      116.38      187.12     73.65 o 
   6  19   6      362.28      558.97     87.53 o 
   0  20   6        6.85       61.53     92.48 o 
   1  20   6      937.42      893.06     75.06 o 
   2  20   6      126.84       88.09     66.45 o 
   3  20   6     1346.49     1430.45     83.95 o 
   4  20   6     2307.79     2229.33    104.75 o 
   5  20   6      299.30      284.24     80.30 o 
   1  21   6       66.36       73.08     71.92 o 
   2  21   6        5.06      -31.19     72.30 o 
   3  21   6       93.99       72.28     79.97 o 
   1   0   7    67423.16    70091.07    359.92 o 
   2   0   7     7379.65     7965.96     90.99 o 
   3   0   7     5663.46     5738.45     69.56 o 
   4   0   7      490.88      461.31     42.43 o 
   5   0   7     7921.21     7694.10     96.10 o 
   6   0   7    21318.96    21066.85    195.67 o 
   7   0   7    13020.99    12669.64    149.50 o 
   8   0   7       57.71      118.88     51.09 o 
   9   0   7      250.50      377.80     64.01 o 
  10   0   7     1313.17     1182.99     84.93 o 
  11   0   7      968.98     1154.99     90.24 o 
  12   0   7        6.07      -37.16     87.40 o 
  13   0   7       70.89      -41.48     87.83 o 
   0   1   7    49582.63    53893.00    280.13 o 
   1   1   7     1526.94     1614.20     22.27 o 
   2   1   7     6866.24     7780.82     48.76 o 
   3   1   7     6549.01     7059.58     60.74 o 
   4   1   7    68015.73    67717.38    318.55 o 
   5   1   7     1343.31     1382.57     35.66 o 
   6   1   7     6810.96     6668.11     70.32 o 
   7   1   7     2738.02     3008.65     52.61 o 
   8   1   7     2658.40     2508.66     54.29 o 
   9   1   7      452.86      489.83     45.96 o 
  10   1   7     6053.19     6334.24     97.75 o 
  11   1   7      371.82      269.28     54.48 o 
  12   1   7      835.14      965.70     66.88 o 
  13   1   7      292.33      281.61     64.80 o 
   1   2   7     1696.62     2245.45     27.73 o 
   2   2   7     2063.08     2248.96     29.57 o 
   3   2   7     3223.22     3727.26     40.14 o 
   4   2   7      120.85      112.26     22.31 o 
   5   2   7       18.79       44.82     23.86 o 
   6   2   7     2486.03     2204.41     42.17 o 
   7   2   7      377.80      316.35     32.58 o 
   8   2   7      907.58      951.30     42.68 o 
   9   2   7      138.20      187.54     42.83 o 
  10   2   7      100.34      185.33     48.20 o 
  11   2   7      285.97      180.15     57.97 o 
  12   2   7      566.00      577.39     62.70 o 
  13   2   7       31.94       77.83     62.11 o 
   0   3   7     1311.39     1379.91     30.54 o 
   1   3   7     5425.20     5431.03     40.70 o 
   2   3   7     2090.62     2229.75     28.74 o 
   3   3   7     9324.75     9427.69     60.00 o 
   4   3   7    14109.75    13605.79     79.21 o 
   5   3   7     3665.95     3847.44     49.31 o 
   6   3   7       66.67       66.53     26.90 o 
   7   3   7      949.10      828.41     36.12 o 
   8   3   7     1856.63     1863.87     48.24 o 
   9   3   7     2778.36     2731.87     63.24 o 
  10   3   7    16861.21    16991.73    150.73 o 
  11   3   7       57.15        5.55     51.44 o 
  12   3   7      140.75      168.76     58.66 o 
  13   3   7      596.17      667.78     69.56 o 
   1   4   7     8093.02     8720.62     52.38 o 
   2   4   7       55.76       33.68     16.32 o 
   3   4   7     8360.98     8948.51     57.66 o 
   4   4   7     2927.44     2844.71     43.10 o 
   5   4   7      192.21      131.49     24.84 o 
   6   4   7      880.89      874.83     32.53 o 
   7   4   7     4109.97     3865.97     58.54 o 
   8   4   7     3029.36     2986.66     57.75 o 
   9   4   7      323.88      319.93     43.41 o 
  10   4   7        4.93       71.65     47.79 o 
  11   4   7     1061.13     1103.34     62.68 o 
  12   4   7     2529.07     2632.48     80.98 o 
  13   4   7      184.79      203.51     63.85 o 
   0   5   7     2483.21     2613.73     47.32 o 
   1   5   7     7793.29     8137.10     52.74 o 
   2   5   7     6526.24     7010.03     46.43 o 
   3   5   7       48.66       11.23     19.05 o 
   4   5   7    12117.08    11692.11     72.27 o 
   5   5   7     4841.84     4630.01     57.63 o 
   6   5   7      210.51      182.31     30.09 o 
   7   5   7        3.29       22.06     29.07 o 
   8   5   7     1401.50     1412.76     43.51 o 
   9   5   7      980.04      983.25     47.93 o 
  10   5   7    16777.58    16371.48    143.37 o 
  11   5   7       40.90       58.74     51.43 o 
  12   5   7       85.59       61.88     55.14 o 
  13   5   7     1188.32     1260.41     75.71 o 
   1   6   7      878.69      877.19     20.60 o 
   2   6   7     2404.47     2610.42     33.22 o 
   3   6   7     1506.75     1422.56     27.75 o 
   4   6   7     4859.40     4620.96     55.38 o 
   5   6   7     2439.41     2630.20     43.51 o 
   6   6   7     1851.93     1666.56     41.79 o 
   7   6   7      107.51      106.12     32.96 o 
   8   6   7     1689.56     1742.70     49.83 o 
   9   6   7      980.64     1018.25     45.24 o 
  10   6   7        8.65      150.60     46.63 o 
  11   6   7       12.65      -65.59     47.75 o 
  12   6   7     1742.79     1870.65     70.02 o 
  13   6   7      224.19      183.95     69.86 o 
   0   7   7    10590.64    10693.50    130.12 o 
   1   7   7     3484.25     3328.80     37.59 o 
   2   7   7     2807.21     2719.52     33.45 o 
   3   7   7      303.06      198.56     20.47 o 
   4   7   7    47631.65    46561.28    212.07 o 
   5   7   7      468.00      489.84     26.90 o 
   6   7   7      145.58      146.19     29.92 o 
   7   7   7      429.61      391.45     36.77 o 
   8   7   7       24.45        5.43     36.25 o 
   9   7   7      124.84      123.06     42.25 o 
  10   7   7     7410.93     7638.84    102.23 o 
  11   7   7      427.32      678.39     59.14 o 
  12   7   7     1064.27     1075.19     71.37 o 
   1   8   7     2760.75     2720.07     42.87 o 
   2   8   7     6840.56     6870.52     53.98 o 
   3   8   7     8383.33     8644.61     67.96 o 
   4   8   7      152.40      231.21     23.34 o 
   5   8   7     2415.57     2582.57     43.88 o 
   6   8   7     4658.85     4383.94     56.95 o 
   7   8   7     1435.41     1454.52     44.00 o 
   8   8   7      439.57      482.72     40.05 o 
   9   8   7      956.13     1080.32     49.44 o 
  10   8   7      490.31      420.11     51.16 o 
  11   8   7     2835.40     2651.75     77.97 o 
  12   8   7      412.06      516.65     63.08 o 
   0   9   7    24089.43    23811.96    245.72 o 
   1   9   7    10008.77     9715.63     92.28 o 
   2   9   7      510.26      564.30     25.56 o 
   3   9   7      121.26      151.52     22.90 o 
   4   9   7    36252.95    35459.17    168.89 o 
   5   9   7      140.12      169.56     26.86 o 
   6   9   7     1745.73     1865.95     43.73 o 
   7   9   7        3.84       74.22     31.34 o 
   8   9   7      428.99      454.98     40.36 o 
   9   9   7       89.22       57.68     42.86 o 
  10   9   7     4727.00     5016.64     90.56 o 
  11   9   7       12.95       30.22     53.89 o 
  12   9   7      733.20      724.28     65.52 o 
   1  10   7     2447.05     2393.42     48.09 o 
   2  10   7      511.35      425.91     25.22 o 
   3  10   7        2.22       15.92     23.72 o 
   4  10   7       33.92       38.75     23.60 o 
   5  10   7       51.59       54.94     25.61 o 
   6  10   7     3946.04     4039.56     69.57 o 
   7  10   7       88.09       28.35     37.31 o 
   8  10   7       24.33       36.46     38.26 o 
   9  10   7       70.26       46.65     41.89 o 
  10  10   7       81.15       23.76     48.09 o 
  11  10   7       10.45       13.69     54.51 o 
  12  10   7        6.89      -90.31     60.21 o 
   0  11   7     1061.51     1228.87     74.40 o 
   1  11   7     1219.25     1203.20     38.45 o 
   2  11   7     4404.26     4285.60     52.50 o 
   3  11   7      765.33      646.45     28.40 o 
   4  11   7    11071.50    10940.70     73.24 o 
   5  11   7        1.38      -32.75     28.12 o 
   6  11   7     1690.61     1694.71     45.59 o 
   7  11   7      143.62       90.96     38.29 o 
   8  11   7       37.78      100.59     43.44 o 
   9  11   7      392.28      375.71     50.36 o 
  10  11   7     6090.41     6431.10     96.04 o 
  11  11   7      623.04      642.33     58.12 o 
   1  12   7      388.56      425.43     37.89 o 
   2  12   7      429.91      437.25     34.92 o 
   3  12   7      455.51      448.40     33.78 o 
   4  12   7      694.35      709.35     34.61 o 
   5  12   7      190.65      248.97     33.06 o 
   6  12   7     3338.71     3098.38     56.65 o 
   7  12   7      154.11      191.62     40.21 o 
   8  12   7      127.18      178.23     45.81 o 
   9  12   7       99.23      143.83     48.89 o 
  10  12   7       33.80      -16.33     52.80 o 
  11  12   7      234.13      164.16     66.87 o 
   0  13   7      992.34     1098.07     75.99 o 
   1  13   7      689.55      697.85     36.75 o 
   2  13   7     2024.62     2060.70     52.05 o 
   3  13   7      202.07      219.90     31.49 o 
   4  13   7     9006.79     8755.37     86.21 o 
   5  13   7      415.78      409.73     39.15 o 
   6  13   7       40.47       -4.93     38.52 o 
   7  13   7      243.57      316.22     47.58 o 
   8  13   7       65.48      -36.10     49.05 o 
   9  13   7      376.77      232.59     57.78 o 
  10  13   7     6840.10     7020.00    125.78 o 
   1  14   7     1085.53     1040.83     41.25 o 
   2  14   7        2.28       27.06     37.62 o 
   3  14   7      236.02      289.58     37.72 o 
   4  14   7      553.37      546.21     42.38 o 
   5  14   7       13.63       32.07     37.94 o 
   6  14   7      541.95      485.78     46.83 o 
   7  14   7      345.02      296.78     50.23 o 
   8  14   7     1316.04     1290.75     67.32 o 
   9  14   7      621.21      591.88     65.25 o 
  10  14   7      162.43      316.38     67.21 o 
   0  15   7     2267.55     2252.90     90.67 o 
   1  15   7        2.34      -27.53     37.62 o 
   2  15   7     1454.76     1565.78     54.57 o 
   3  15   7       93.14       92.21     36.31 o 
   4  15   7     8937.00     8802.61    103.41 o 
   5  15   7      203.54      157.33     45.95 o 
   6  15   7      119.85      112.55     46.92 o 
   7  15   7      698.08      641.43     55.89 o 
   8  15   7       13.17       71.16     54.29 o 
   9  15   7       57.11      -40.24     59.97 o 
   1  16   7      583.50      550.47     47.39 o 
   2  16   7       87.19       77.89     42.49 o 
   3  16   7        0.20       12.18     37.95 o 
   4  16   7      933.34     1039.86     48.77 o 
   5  16   7      433.28      452.57     50.03 o 
   6  16   7      737.27      799.47     57.59 o 
   7  16   7      118.47       66.21     54.19 o 
   8  16   7      876.22      820.56     69.63 o 
   9  16   7      536.73      504.90     73.51 o 
   0  17   7      514.27      505.88     79.33 o 
   1  17   7        1.55      -14.11     54.34 o 
   2  17   7      904.00      981.32     70.10 o 
   3  17   7       21.57       -6.60     49.01 o 
   4  17   7     7222.97     7099.59    135.20 o 
   5  17   7       68.50       43.38     52.83 o 
   6  17   7        6.48      -12.58     50.82 o 
   7  17   7       58.69       45.41     56.14 o 
   8  17   7       76.68       66.34     61.26 o 
   1  18   7      558.01      620.55     66.23 o 
   2  18   7        5.79       -8.69     47.78 o 
   3  18   7        6.30       26.44     54.10 o 
   4  18   7      316.30      333.99     68.60 o 
   5  18   7      174.51      188.48     69.57 o 
   6  18   7      396.19      437.26     83.54 o 
   7  18   7       16.68       66.57     74.25 o 
   0  19   7      314.95      147.92    117.44 o 
   1  19   7      488.46      448.91     78.77 o 
   2  19   7      547.88      506.38     67.69 o 
   3  19   7      160.70      146.31     64.12 o 
   4  19   7     5411.91     5477.39    159.48 o 
   5  19   7        3.91       90.99     76.84 o 
   6  19   7      144.04      198.93     93.57 o 
   1  20   7      151.62      161.32     66.61 o 
   2  20   7     1128.49     1088.12     81.89 o 
   3  20   7       36.94       59.91     76.75 o 
   4  20   7        1.04       73.45     76.62 o 
   0  21   7     2753.45     2344.93    140.91 o 
   1  21   7      945.25      921.88     81.83 o 
   2  21   7      253.76      225.75     75.59 o 
   0   0   8    22394.89    22560.24    193.16 o 
   1   0   8      502.37      393.02     25.97 o 
   2   0   8    25491.58    26487.39    180.28 o 
   3   0   8      218.38      115.66     31.91 o 
   4   0   8    15040.73    14641.87    134.35 o 
   5   0   8      408.13      463.82     43.40 o 
   6   0   8     2284.97     2157.05     68.24 o 
   7   0   8     7575.88     7005.13    116.23 o 
   8   0   8       18.06       53.34     54.50 o 
   9   0   8       77.11      394.96     65.75 o 
  10   0   8      226.96      203.99     70.01 o 
  11   0   8     1198.14     1340.01     94.39 o 
  12   0   8      230.35      225.50     86.32 o 
  13   0   8     1446.91     1683.75    119.52 o 
   1   1   8    16700.48    17994.55     83.27 o 
   2   1   8     1292.22     1429.11     27.51 o 
   3   1   8     1553.67     1764.03     31.51 o 
   4   1   8      267.49      213.56     24.14 o 
   5   1   8    11651.25    11312.11     86.64 o 
   6   1   8       42.50       15.31     30.03 o 
   7   1   8      511.86      586.62     37.18 o 
   8   1   8      621.34      731.65     42.94 o 
   9   1   8    10387.78    10228.88    109.25 o 
  10   1   8     1434.73     1415.98     62.59 o 
  11   1   8      533.88      421.30     57.67 o 
  12   1   8      580.26      581.69     63.49 o 
  13   1   8     1575.93     1626.32     82.76 o 
   0   2   8     3477.72     3882.44     52.68 o 
   1   2   8    27488.80    28103.29    129.53 o 
   2   2   8    13399.23    13202.04     76.38 o 
   3   2   8     7940.01     8326.41     59.00 o 
   4   2   8    10295.57    10358.70     72.04 o 
   5   2   8       75.06       26.04     24.74 o 
   6   2   8      430.09      316.76     30.58 o 
   7   2   8     3759.72     3812.63     58.31 o 
   8   2   8     1303.94     1270.44     45.31 o 
   9   2   8      179.75      182.91     42.62 o 
  10   2   8      813.73      834.64     55.49 o 
  11   2   8      639.77      666.64     60.26 o 
  12   2   8      455.11      526.48     63.16 o 
  13   2   8     1784.74     1987.50     83.56 o 
   1   3   8      786.62      693.22     18.70 o 
   2   3   8     1086.02      916.90     26.71 o 
   3   3   8     3456.64     3244.74     40.50 o 
   4   3   8     1794.05     1509.83     31.55 o 
   5   3   8      309.59      206.63     25.59 o 
   6   3   8     2364.15     2208.32     43.13 o 
   7   3   8     1844.21     1779.72     43.39 o 
   8   3   8        4.82      -33.24     34.22 o 
   9   3   8     3417.49     3497.55     71.07 o 
  10   3   8     1925.64     1935.41     65.36 o 
  11   3   8      195.85      146.49     52.96 o 
  12   3   8      180.15      187.40     59.77 o 
  13   3   8      369.79      452.34     67.24 o 
   0   4   8     2007.23     2069.87     48.81 o 
   1   4   8    13630.90    13436.26     69.82 o 
   2   4   8    12576.82    12821.13     69.36 o 
   3   4   8      869.82     1126.29     25.39 o 
   4   4   8      140.27      131.06     22.92 o 
   5   4   8      861.19      933.05     31.79 o 
   6   4   8     4881.86     4749.60     56.43 o 
   7   4   8      614.30      607.38     34.65 o 
   8   4   8     6492.04     6134.19     78.22 o 
   9   4   8      858.56      816.42     47.78 o 
  10   4   8     1699.78     1587.43     61.66 o 
  11   4   8       17.63       79.33     52.97 o 
  12   4   8       28.20       35.48     56.87 o 
  13   4   8     1351.77     1299.42     75.95 o 
   1   5   8     3614.74     3575.95     38.11 o 
   2   5   8       84.11      100.55     16.83 o 
   3   5   8      364.62      359.14     21.32 o 
   4   5   8     1484.90     1550.12     30.63 o 
   5   5   8    10995.38    10479.05     84.57 o 
   6   5   8     3092.70     2970.31     50.31 o 
   7   5   8     2287.73     2267.54     48.95 o 
   8   5   8       19.72      -16.50     33.50 o 
   9   5   8     2866.99     2906.45     88.24 o 
  10   5   8     5322.83     5313.89     96.52 o 
  11   5   8      673.80      570.60     57.45 o 
  12   5   8       83.09       47.35     56.51 o 
  13   5   8        1.54       62.40     63.46 o 
   0   6   8        7.02       77.87     25.32 o 
   1   6   8    25113.46    24828.25    127.12 o 
   2   6   8    20915.54    20929.52    111.26 o 
   3   6   8     1610.63     1616.30     30.09 o 
   4   6   8    14322.18    14110.19     83.63 o 
   5   6   8     4742.52     4869.23     61.26 o 
   6   6   8     3280.03     3339.47     53.61 o 
   7   6   8     3920.22     3864.25     61.89 o 
   8   6   8     1700.21     1759.18     51.94 o 
   9   6   8     6695.03     6747.10     90.13 o 
  10   6   8      923.30     1092.05     57.36 o 
  11   6   8      131.71      183.10     55.43 o 
  12   6   8      203.84      322.10     64.07 o 
  13   6   8      283.86      445.45     85.28 o 
   1   7   8     7827.68     7730.10     58.53 o 
   2   7   8       54.24       90.62     18.05 o 
   3   7   8    19616.21    19006.57    102.24 o 
   4   7   8     1252.41     1141.81     31.94 o 
   5   7   8     9755.44     9321.08     73.01 o 
   6   7   8      749.17      767.08     35.84 o 
   7   7   8     3638.48     3504.86     59.51 o 
   8   7   8       69.19       39.93     37.47 o 
   9   7   8     4173.88     4551.88     80.04 o 
  10   7   8     1843.54     1884.77     63.51 o 
  11   7   8     2936.79     2953.23     80.00 o 
  12   7   8        3.87       40.09     61.37 o 
   0   8   8     3283.10     3115.42     81.57 o 
   1   8   8     9255.15     8938.61     67.90 o 
   2   8   8     5918.98     6161.84     53.32 o 
   3   8   8      610.35      693.99     24.90 o 
   4   8   8     9878.16     9976.46     69.10 o 
   5   8   8       75.52       33.59     26.11 o 
   6   8   8     2468.15     2529.28     47.00 o 
   7   8   8     2507.51     2592.73     53.05 o 
   8   8   8      173.40      191.50     38.81 o 
   9   8   8     1637.43     1577.20     54.43 o 
  10   8   8       32.26       32.58     48.79 o 
  11   8   8     1638.75     1876.45     72.55 o 
  12   8   8      768.99      723.26     68.38 o 
   1   9   8     1273.36     1223.23     34.90 o 
   2   9   8       43.57       23.27     23.03 o 
   3   9   8       85.67       78.00     23.12 o 
   4   9   8       77.83      114.30     24.78 o 
   5   9   8     1846.17     1987.41     37.98 o 
   6   9   8      629.78      534.47     35.85 o 
   7   9   8      779.48      713.23     39.53 o 
   8   9   8      168.45      150.24     38.98 o 
   9   9   8     6964.74     6848.95     90.69 o 
  10   9   8     1455.57     1547.87     62.37 o 
  11   9   8      218.06      104.20     54.95 o 
  12   9   8      268.13      235.00     64.25 o 
   0  10   8     3253.34     3409.19     95.72 o 
   1  10   8     1298.65     1223.50     46.59 o 
   2  10   8     8838.00     8438.21     74.31 o 
   3  10   8     3537.79     3401.50     48.97 o 
   4  10   8     4142.74     4347.90     52.08 o 
   5  10   8     2737.53     2695.18     43.87 o 
   6  10   8        3.80       22.67     34.02 o 
   7  10   8     2436.56     2587.95     58.30 o 
   8  10   8      831.77      934.04     50.44 o 
   9  10   8     1102.99     1049.25     48.78 o 
  10  10   8      548.55      603.02     53.29 o 
  11  10   8      477.08      369.26     59.66 o 
   1  11   8       55.05       47.40     33.01 o 
   2  11   8      151.45      104.74     25.32 o 
   3  11   8    10634.55    10360.44     85.38 o 
   4  11   8       81.72       76.85     24.58 o 
   5  11   8     1892.67     1975.54     46.09 o 
   6  11   8      307.83      293.69     37.53 o 
   7  11   8     1160.93     1179.83     48.65 o 
   8  11   8      309.28      285.33     46.19 o 
   9  11   8     2825.50     2932.80     75.52 o 
  10  11   8     2138.35     2219.81     73.76 o 
  11  11   8      809.90      698.09     59.94 o 
   0  12   8       27.02      -25.68     63.04 o 
   1  12   8     1084.11     1188.86     56.33 o 
   2  12   8     5995.38     5907.59     70.92 o 
   3  12   8      713.37      708.33     34.12 o 
   4  12   8      483.83      595.93     29.51 o 
   5  12   8        8.84      -20.00     30.34 o 
   6  12   8       39.62       12.44     40.44 o 
   7  12   8      793.48      702.14     47.73 o 
   8  12   8     2190.18     2142.28     81.97 o 
   9  12   8       96.97      182.91     50.25 o 
  10  12   8      594.07      518.10     64.20 o 
  11  12   8       15.14       72.49     78.31 o 
   1  13   8     2244.08     2287.49     66.70 o 
   2  13   8      722.04      699.33     44.85 o 
   3  13   8     1209.77     1246.72     44.41 o 
   4  13   8     1000.83     1074.64     46.57 o 
   5  13   8      900.84      989.79     48.52 o 
   6  13   8      102.07      127.71     43.34 o 
   7  13   8       62.67        2.38     45.39 o 
   8  13   8       69.33      113.16     51.14 o 
   9  13   8     1657.44     1834.25     73.74 o 
  10  13   8      417.57      368.00     67.06 o 
   0  14   8     2049.41     2063.17     91.57 o 
   1  14   8    18206.64    18113.00    168.71 o 
   2  14   8     3691.28     3731.20     76.97 o 
   3  14   8        3.06        0.67     43.24 o 
   4  14   8     3125.23     3283.08     70.95 o 
   5  14   8     3491.54     3415.33     68.70 o 
   6  14   8      254.22      312.57     45.30 o 
   7  14   8     1871.11     2127.15     68.24 o 
   8  14   8      315.04      313.30     57.73 o 
   9  14   8     2405.95     2507.15     86.52 o 
  10  14   8      559.33      596.29     71.24 o 
   1  15   8     8552.62     8090.31    110.73 o 
   2  15   8       10.02       63.70     42.28 o 
   3  15   8     4345.73     4270.41     87.10 o 
   4  15   8      475.34      537.73     44.38 o 
   5  15   8     4218.59     4279.68     95.46 o 
   6  15   8      377.00      353.21     52.89 o 
   7  15   8     4417.19     4508.33     92.01 o 
   8  15   8       33.65       23.54     54.83 o 
   9  15   8     3192.87     3335.20    114.11 o 
   0  16   8     1238.37     1355.40     88.73 o 
   1  16   8     7017.66     7021.71    111.32 o 
   2  16   8     3360.83     3406.00     78.34 o 
   3  16   8       89.25       69.04     41.66 o 
   4  16   8     2682.76     2600.67     70.53 o 
   5  16   8     1738.78     1913.48     65.05 o 
   6  16   8      311.47      386.94     54.19 o 
   7  16   8     1138.53     1130.11     65.83 o 
   8  16   8      606.57      623.47     67.74 o 
   1  17   8      304.75      269.25     50.45 o 
   2  17   8       25.80        0.53     42.66 o 
   3  17   8      393.79      365.90     42.74 o 
   4  17   8      755.24      719.35     52.93 o 
   5  17   8     2311.73     2346.32     76.24 o 
   6  17   8      489.54      510.74     64.47 o 
   7  17   8      265.59      245.11     60.87 o 
   8  17   8       39.24      -20.29     62.35 o 
   0  18   8       72.08       14.65    105.50 o 
   1  18   8      166.16      152.52     81.03 o 
   2  18   8     2649.98     2452.14    107.12 o 
   3  18   8      558.80      508.86     60.34 o 
   4  18   8     1656.20     1583.95     80.05 o 
   5  18   8      416.74      347.80     66.37 o 
   6  18   8     1134.02     1127.22     80.77 o 
   7  18   8      193.41      215.02     59.86 o 
   1  19   8      693.68      732.34    110.69 o 
   2  19   8       58.79       24.72     70.43 o 
   3  19   8      408.38      354.51     69.81 o 
   4  19   8      149.00       52.86     68.50 o 
   5  19   8       55.96      -36.98     80.02 o 
   6  19   8      367.60      229.35    163.82 o 
   0  20   8       52.68       86.06    147.78 o 
   1  20   8      356.32      474.56    106.50 o 
   2  20   8     1982.94     1991.99     92.16 o 
   3  20   8     1183.94     1013.74     88.55 o 
   4  20   8      572.90      709.55     96.19 o 
   1  21   8      136.54       68.83     68.80 o 
   1   0   9       47.24       48.07     26.82 o 
   2   0   9    36464.82    35644.80    257.30 o 
   3   0   9       39.86      177.16     36.11 o 
   4   0   9    12040.60    11981.14    166.39 o 
   5   0   9     3054.20     2776.37    104.95 o 
   6   0   9    17234.56    15865.49    164.18 o 
   7   0   9     1445.97     1464.67     67.65 o 
   8   0   9     2121.87     2052.26     89.55 o 
   9   0   9       22.75       99.11     65.48 o 
  10   0   9     1137.20     1264.87     88.61 o 
  11   0   9      526.49      424.05     82.05 o 
  12   0   9      171.78      106.51     84.40 o 
  13   0   9        0.77     -138.58     92.38 o 
   0   1   9    51652.09    51830.62    323.44 o 
   1   1   9    11969.20    13069.61     73.86 o 
   2   1   9     1679.38     1686.14     35.47 o 
   3   1   9    22070.15    22525.09    122.33 o 
   4   1   9    27530.56    26558.86    146.77 o 
   5   1   9    33032.61    32944.64    186.18 o 
   6   1   9       70.64       61.39     32.19 o 
   7   1   9      219.38      246.41     36.55 o 
   8   1   9     1147.12     1181.01     48.31 o 
   9   1   9      486.56      484.96     49.57 o 
  10   1   9       28.69       31.11     49.47 o 
  11   1   9     1231.89     1265.04     65.79 o 
  12   1   9      240.84      168.00     62.32 o 
  13   1   9       81.34       84.04     66.85 o 
   1   2   9      161.39      190.47     18.90 o 
   2   2   9    17567.97    16480.36     93.50 o 
   3   2   9       18.81       62.95     20.97 o 
   4   2   9    13244.36    13222.67     88.92 o 
   5   2   9     3469.19     3295.01     51.64 o 
   6   2   9     3600.79     3628.49     54.91 o 
   7   2   9      818.87      937.43     39.49 o 
   8   2   9     8349.92     8028.57     86.81 o 
   9   2   9      521.16      557.30     47.58 o 
  10   2   9      883.29      796.35     56.40 o 
  11   2   9      135.02       83.46     55.15 o 
  12   2   9      513.49      458.49     65.58 o 
  13   2   9       86.56       39.85     65.05 o 
   0   3   9     6586.76     5954.09     70.24 o 
   1   3   9       34.74       22.64     20.09 o 
   2   3   9      242.69      172.31     20.25 o 
   3   3   9     8499.30     8054.88     77.19 o 
   4   3   9      632.61      685.12     26.50 o 
   5   3   9     6684.28     6194.98     61.11 o 
   6   3   9     7633.01     7086.62     69.24 o 
   7   3   9     1075.51     1079.88     39.84 o 
   8   3   9     1489.51     1489.83     49.22 o 
   9   3   9     7024.54     6944.21     91.90 o 
  10   3   9      678.01      665.53     53.78 o 
  11   3   9     2843.38     2809.46     79.43 o 
  12   3   9      304.63      266.68     63.18 o 
  13   3   9      472.97      442.76     70.25 o 
   1   4   9     1033.21     1132.17     25.49 o 
   2   4   9     2278.41     2094.49     32.98 o 
   3   4   9     5394.61     5521.55     48.60 o 
   4   4   9    19634.13    18424.26    104.00 o 
   5   4   9     2583.68     2348.99     42.63 o 
   6   4   9      239.07      247.36     28.91 o 
   7   4   9     1416.56     1410.30     40.96 o 
   8   4   9    11060.01    11156.06     98.27 o 
   9   4   9      841.63      939.98     50.72 o 
  10   4   9        7.23       11.27     49.92 o 
  11   4   9     1599.03     1656.07     69.33 o 
  12   4   9     1014.94      830.82     68.12 o 
  13   4   9      328.26      398.20     70.98 o 
   0   5   9    19551.42    19103.38    138.46 o 
   1   5   9     4417.26     4521.65     44.95 o 
   2   5   9     3610.30     3552.69     46.57 o 
   3   5   9    13135.87    13354.82     78.97 o 
   4   5   9     1000.17      964.52     28.24 o 
   5   5   9       40.40       23.02     27.99 o 
   6   5   9       12.84        9.66     29.90 o 
   7   5   9        8.67      -17.30     33.21 o 
   8   5   9     1976.74     2053.76     53.99 o 
   9   5   9     9497.17     9289.83     96.65 o 
  10   5   9     2832.61     2800.32     72.30 o 
  11   5   9     3853.28     3834.95     86.77 o 
  12   5   9     1259.91     1329.21     70.42 o 
  13   5   9      854.87      924.10     74.46 o 
   1   6   9       26.07       90.01     18.30 o 
   2   6   9    12415.52    11317.99     70.96 o 
   3   6   9     1967.33     1925.82     34.28 o 
   4   6   9    19446.21    19065.40    106.50 o 
   5   6   9     2819.55     2481.58     43.57 o 
   6   6   9     7996.89     7743.45     75.09 o 
   7   6   9     1761.80     1637.70     46.30 o 
   8   6   9     5196.41     5376.74     77.45 o 
   9   6   9     1590.88     1565.12     57.23 o 
  10   6   9      402.17      319.86     51.41 o 
  11   6   9     1967.55     2331.22     74.67 o 
  12   6   9      618.29      547.33     66.81 o 
   0   7   9    43805.70    42204.87    310.79 o 
   1   7   9      639.16      792.46     24.47 o 
   2   7   9      433.17      486.51     23.10 o 
   3   7   9    16912.64    16989.16     99.30 o 
   4   7   9    18770.02    18340.40    109.82 o 
   5   7   9     6838.98     6675.77     67.76 o 
   6   7   9      654.80      697.53     35.74 o 
   7   7   9      371.47      302.16     36.27 o 
   8   7   9      887.34      898.93     45.14 o 
   9   7   9     2713.84     2833.49     65.97 o 
  10   7   9       25.51       24.45     48.47 o 
  11   7   9     2717.62     2669.04     82.67 o 
  12   7   9       37.48       66.04     62.27 o 
   1   8   9       88.02      118.91     19.32 o 
   2   8   9    22731.08    21422.51    122.15 o 
   3   8   9      241.42      357.28     23.96 o 
   4   8   9    10774.75    10385.10     94.98 o 
   5   8   9      739.51      729.70     33.22 o 
   6   8   9     6896.89     7002.50     78.93 o 
   7   8   9       42.71       21.11     33.13 o 
   8   8   9     5054.92     5078.58     85.62 o 
   9   8   9       30.71       42.52     44.03 o 
  10   8   9     4145.20     4098.38     84.91 o 
  11   8   9      290.84      355.30     60.03 o 
  12   8   9        8.35      -78.63     60.30 o 
   0   9   9    32378.66    31744.24    287.18 o 
   1   9   9     3282.59     3428.64     53.18 o 
   2   9   9      243.19      146.61     25.84 o 
   3   9   9    14291.60    13998.03     93.04 o 
   4   9   9    10371.38    10153.93     74.53 o 
   5   9   9    14699.87    14524.02     95.08 o 
   6   9   9      275.47      283.86     37.22 o 
   7   9   9      269.53      253.48     39.00 o 
   8   9   9      113.32      116.87     39.97 o 
   9   9   9      180.55      214.48     45.51 o 
  10   9   9       54.45       59.89     48.94 o 
  11   9   9      799.71      832.84     65.01 o 
  12   9   9       25.69       87.72     64.40 o 
   1  10   9     1749.62     1825.74     43.16 o 
   2  10   9     6039.35     5761.73     62.73 o 
   3  10   9      890.54      983.67     31.73 o 
   4  10   9     6971.73     6449.47     59.22 o 
   5  10   9     3228.19     3110.40     76.35 o 
   6  10   9     2247.52     2211.66     52.37 o 
   7  10   9     1682.32     1701.69     53.55 o 
   8  10   9     3584.67     3712.99     74.11 o 
   9  10   9       79.22       49.23     45.96 o 
  10  10   9       34.97      -63.67     47.52 o 
  11  10   9      279.32      105.49     58.01 o 
   0  11   9     4650.79     4206.67    110.95 o 
   1  11   9      151.46      138.77     40.78 o 
   2  11   9      905.39      949.13     36.55 o 
   3  11   9     9761.36     9614.78     88.65 o 
   4  11   9      164.00      186.96     28.42 o 
   5  11   9    11258.71    11161.60     96.36 o 
   6  11   9      607.29      646.88     42.31 o 
   7  11   9      115.16       82.57     42.38 o 
   8  11   9     1445.54     1503.26     59.87 o 
   9  11   9      861.60      805.93     58.37 o 
  10  11   9      439.00      413.32     60.73 o 
  11  11   9      910.09     1142.09     78.90 o 
   1  12   9       43.09       60.59     35.74 o 
   2  12   9     1891.96     1807.62     45.55 o 
   3  12   9        5.33       28.00     28.90 o 
   4  12   9     6044.46     5859.48     67.49 o 
   5  12   9     1255.80     1209.44     43.20 o 
   6  12   9      537.90      542.66     44.02 o 
   7  12   9      355.35      326.35     45.58 o 
   8  12   9     3197.86     3372.89     78.24 o 
   9  12   9      221.91      187.11     53.56 o 
  10  12   9       79.61       17.52     59.15 o 
  11  12   9      146.92     -205.73    310.84 o 
   0  13   9     1180.81      956.51     81.23 o 
   1  13   9       80.43       91.88     47.31 o 
   2  13   9     1321.85     1326.02     47.23 o 
   3  13   9     1589.75     1696.30     58.54 o 
   4  13   9     2914.28     2979.25     58.84 o 
   5  13   9     3495.77     3561.25     63.68 o 
   6  13   9     2503.70     2430.74     63.23 o 
   7  13   9      445.56      360.95     48.19 o 
   8  13   9      114.10       64.91     48.55 o 
   9  13   9     3423.93     3523.53     85.79 o 
  10  13   9       55.55      -24.10     61.26 o 
   1  14   9      362.69      394.28     52.13 o 
   2  14   9     9189.66     9115.54    125.34 o 
   3  14   9     2480.05     2722.20     72.37 o 
   4  14   9     3205.81     2985.28     66.45 o 
   5  14   9      953.79      971.40     53.86 o 
   6  14   9     2587.67     2593.47     69.98 o 
   7  14   9      438.64      528.99     55.22 o 
   8  14   9     3695.24     3801.26     93.75 o 
   9  14   9      647.12      750.39     68.79 o 
  10  14   9     1077.92      946.81    282.28 o 
   0  15   9    21673.27    21610.76    293.96 o 
   1  15   9      653.28      685.59     56.91 o 
   2  15   9       99.54       -9.72     43.47 o 
   3  15   9     4582.64     4668.67     90.39 o 
   4  15   9     3607.38     3688.63     77.70 o 
   5  15   9     1037.70     1107.71     62.14 o 
   6  15   9      245.01      351.67     54.93 o 
   7  15   9       12.61      -35.03     54.60 o 
   8  15   9      758.60      739.90     68.91 o 
   9  15   9     3344.16     3573.27    113.79 o 
   1  16   9      523.39      422.43     58.24 o 
   2  16   9     5544.68     5526.93    117.34 o 
   3  16   9     2617.27     2507.45     72.96 o 
   4  16   9     3204.94     2976.69     75.84 o 
   5  16   9      614.58      684.49     60.19 o 
   6  16   9     2551.12     2484.15     83.58 o 
   7  16   9      980.75      919.21     66.03 o 
   8  16   9     1788.55     1825.48     80.29 o 
   0  17   9     3023.78     2843.21    115.05 o 
   1  17   9       46.37       98.72     52.88 o 
   2  17   9      944.98      946.13     65.18 o 
   3  17   9     3799.21     3818.78     79.28 o 
   4  17   9     2509.53     2516.91     72.61 o 
   5  17   9     1097.68     1120.29     64.90 o 
   6  17   9      104.53       49.77     56.91 o 
   7  17   9       66.27       78.74     65.28 o 
   1  18   9      235.34      200.99     61.88 o 
   2  18   9      907.90      968.28     85.07 o 
   3  18   9      166.61      241.36     46.78 o 
   4  18   9     4022.00     3940.57     95.36 o 
   5  18   9      606.71      589.95     61.31 o 
   6  18   9      200.52      125.75     59.55 o 
   0  19   9     1744.98     2105.21    166.80 o 
   1  19   9      446.48      429.20     95.21 o 
   2  19   9       57.53       78.41    120.73 o 
   3  19   9     3885.70     3728.44    120.40 o 
   4  19   9       73.00      154.63     75.25 o 
   5  19   9     2569.18     2581.15    115.07 o 
   1  20   9      455.24      343.52    109.66 o 
   2  20   9     1588.34     1655.97    109.91 o 
   3  20   9      573.67      560.91     95.71 o 
   4  20   9     2001.18     1797.44    152.26 o 
   0   0  10    28868.26    27751.69    275.32 o 
   1   0  10    13989.71    13739.85    120.64 o 
   2   0  10       28.12       24.51     33.97 o 
   3   0  10    43330.22    41325.20    298.03 o 
   4   0  10     1956.75     1899.65     54.75 o 
   5   0  10    21157.54    21189.55    176.30 o 
   6   0  10     4691.86     4650.13     90.70 o 
   7   0  10     1156.65     1132.04     67.45 o 
   8   0  10     2087.85     1925.34     83.45 o 
   9   0  10      978.30     1202.48     95.30 o 
  10   0  10      245.42       75.45     71.26 o 
  11   0  10     2576.45     2643.79    115.45 o 
  12   0  10        8.92       -9.13     84.25 o 
  13   0  10      340.29      416.40    102.46 o 
   1   1  10    11620.73    10979.01     71.59 o 
   2   1  10     1534.64     1474.03     31.19 o 
   3   1  10     6368.44     6389.73     84.20 o 
   4   1  10      560.14      529.71     27.86 o 
   5   1  10    12202.76    11313.42     98.88 o 
   6   1  10     1035.36     1061.15     38.97 o 
   7   1  10     3251.77     3340.46     62.19 o 
   8   1  10     1609.78     1575.54     53.20 o 
   9   1  10       74.29       30.98     44.69 o 
  10   1  10     1369.81     1236.50     61.55 o 
  11   1  10     1705.84     1678.69     72.43 o 
  12   1  10       52.78      122.79     62.70 o 
  13   1  10        2.08       20.44     66.40 o 
   0   2  10    14277.42    14724.85    122.68 o 
   1   2  10     1403.12     1297.40     28.85 o 
   2   2  10      471.23      476.21     23.87 o 
   3   2  10    14123.53    12592.79     84.19 o 
   4   2  10        4.46       55.52     25.57 o 
   5   2  10     1638.00     1510.33     38.49 o 
   6   2  10     4957.96     4841.93     63.12 o 
   7   2  10      447.69      410.97     36.57 o 
   8   2  10      977.79      952.70     45.90 o 
   9   2  10      775.38      799.76     52.60 o 
  10   2  10        1.07      -49.59     49.38 o 
  11   2  10     2874.02     3050.53     87.23 o 
  12   2  10       25.93      -89.15     59.43 o 
  13   2  10        7.28      118.11     67.81 o 
   1   3  10      425.37      310.83     23.19 o 
   2   3  10     1545.65     1620.88     30.76 o 
   3   3  10     1921.12     1765.28     32.83 o 
   4   3  10     4987.07     4560.20     55.86 o 
   5   3  10     1432.30     1171.23     33.85 o 
   6   3  10      206.26      317.17     31.81 o 
   7   3  10     4336.10     3980.52     61.83 o 
   8   3  10      712.27      739.20     44.98 o 
   9   3  10       33.48        4.68     44.38 o 
  10   3  10     1814.10     1851.79     67.08 o 
  11   3  10       43.06       25.87     56.25 o 
  12   3  10      494.11      673.99     69.31 o 
  13   3  10       81.62       85.90     67.15 o 
   0   4  10    43479.10    43079.39    290.39 o 
   1   4  10     2018.93     2259.32     34.13 o 
   2   4  10     7119.60     7320.52     57.14 o 
   3   4  10     4743.27     4467.19     55.66 o 
   4   4  10     1229.15     1155.87     33.47 o 
   5   4  10      129.33      109.86     27.95 o 
   6   4  10      704.34      615.47     35.88 o 
   7   4  10     1431.00     1322.54     40.16 o 
   8   4  10     3948.73     4015.20     67.22 o 
   9   4  10     4915.50     5010.96     84.07 o 
  10   4  10     1138.42     1198.35     60.51 o 
  11   4  10     2938.05     2791.02     81.84 o 
  12   4  10       85.79      -26.82     58.03 o 
  13   4  10      261.17     -285.30    253.74 o 
   1   5  10     2134.41     2005.18     30.56 o 
   2   5  10     1576.25     1356.68     27.97 o 
   3   5  10     7117.79     7134.79     56.79 o 
   4   5  10      370.74      398.64     27.08 o 
   5   5  10       36.38       26.76     28.30 o 
   6   5  10      190.18      155.52     32.52 o 
   7   5  10      225.53      295.90     37.09 o 
   8   5  10      386.86      524.36     44.01 o 
   9   5  10       44.59      114.73     46.44 o 
  10   5  10     1645.66     1716.04     67.69 o 
  11   5  10     1472.10     1625.77     73.29 o 
  12   5  10      303.97      421.99     67.95 o 
   0   6  10    16185.93    15743.84    128.55 o 
   1   6  10     3606.07     4230.50     46.03 o 
   2   6  10     4111.50     4248.46     45.32 o 
   3   6  10     9545.58     8826.72     67.28 o 
   4   6  10     1992.71     1954.18     38.29 o 
   5   6  10     1348.17     1140.00     34.72 o 
   6   6  10       19.61       26.99     31.43 o 
   7   6  10     2724.56     2647.92     57.51 o 
   8   6  10     2600.33     2438.53     60.00 o 
   9   6  10     1326.90     1383.47     57.23 o 
  10   6  10      566.17      365.11     54.24 o 
  11   6  10     2336.94     2178.53     80.81 o 
  12   6  10       19.16       47.55     63.23 o 
   1   7  10     8915.22     8236.83     61.56 o 
   2   7  10     3544.05     3485.32     44.43 o 
   3   7  10      881.24      889.09     28.32 o 
   4   7  10      719.77      619.77     31.05 o 
   5   7  10     1940.24     1911.82     42.50 o 
   6   7  10     3459.22     3558.96     57.33 o 
   7   7  10      595.82      638.39     39.81 o 
   8   7  10       52.23       64.38     39.67 o 
   9   7  10       11.68      -11.99     43.00 o 
  10   7  10     6364.26     6294.95    105.26 o 
  11   7  10      246.45      401.98     62.11 o 
  12   7  10      770.70      523.33     73.92 o 
   0   8  10    17497.72    16605.92    154.32 o 
   1   8  10     2839.07     2671.89     41.35 o 
   2   8  10     4245.18     4314.11     49.17 o 
   3   8  10    16009.12    15276.25     95.38 o 
   4   8  10        0.43       43.76     25.69 o 
   5   8  10     4686.78     4738.19     62.11 o 
   6   8  10     4094.62     4094.15     73.50 o 
   7   8  10     4182.92     3954.75     66.40 o 
   8   8  10     2652.97     2825.65     62.56 o 
   9   8  10      142.02      122.28     45.99 o 
  10   8  10       54.90       25.93     52.32 o 
  11   8  10     3065.94     3059.08     88.28 o 
  12   8  10       52.96      -49.55     73.61 o 
   1   9  10     7275.35     7121.14     72.16 o 
   2   9  10        6.89      -19.65     26.33 o 
   3   9  10     2799.21     2841.20     43.84 o 
   4   9  10     2150.10     2180.28     41.50 o 
   5   9  10     1674.17     1642.57     37.73 o 
   6   9  10      585.16      703.89     42.91 o 
   7   9  10      626.51      753.39     46.81 o 
   8   9  10      930.22      931.93     49.42 o 
   9   9  10       13.25      -57.18     42.85 o 
  10   9  10     2084.06     2027.04     69.70 o 
  11   9  10      670.41      578.05     63.68 o 
   0  10  10     2917.05     2910.47     90.41 o 
   1  10  10      551.08      534.70     32.19 o 
   2  10  10       40.48        9.14     25.35 o 
   3  10  10     7003.43     6812.30     67.07 o 
   4  10  10     1721.55     1712.65     36.59 o 
   5  10  10     2549.25     2595.41     52.45 o 
   6  10  10     2200.92     2206.49     54.80 o 
   7  10  10       61.24       64.27     42.16 o 
   8  10  10      155.62      117.67     46.39 o 
   9  10  10      160.60      170.93     52.29 o 
  10  10  10      202.28      276.82     55.39 o 
  11  10  10      836.89      984.90     68.98 o 
   1  11  10      676.13      743.23     40.27 o 
   2  11  10     2169.23     2154.33     48.95 o 
   3  11  10       44.61       63.63     30.93 o 
   4  11  10      717.21      703.00     34.80 o 
   5  11  10      919.12      996.12     41.09 o 
   6  11  10     1286.23     1296.04     50.57 o 
   7  11  10        2.92       -3.23     44.29 o 
   8  11  10     2181.22     2131.74     65.96 o 
   9  11  10      600.62      637.40     57.82 o 
  10  11  10       55.41       11.15     59.75 o 
  11  11  10       21.43       76.77     68.65 o 
   0  12  10    12096.85    11605.37    166.22 o 
   1  12  10       21.00       -9.73     38.50 o 
   2  12  10      747.79      784.46     37.78 o 
   3  12  10     7691.76     7458.97     77.74 o 
   4  12  10      146.36      110.42     36.79 o 
   5  12  10      524.89      533.49     40.45 o 
   6  12  10     1785.55     1872.95     59.03 o 
   7  12  10       25.12       33.11     47.02 o 
   8  12  10      371.67      444.20     53.35 o 
   9  12  10      571.07      521.90     60.38 o 
  10  12  10        1.25      -11.77     62.83 o 
   1  13  10       89.29       53.54     39.21 o 
   2  13  10      110.19      166.32     30.85 o 
   3  13  10       41.77       65.37     36.53 o 
   4  13  10      855.81      909.56     44.49 o 
   5  13  10     3917.86     3964.44     75.58 o 
   6  13  10      593.78      610.65     46.80 o 
   7  13  10      597.50      600.03     51.64 o 
   8  13  10      322.32      358.80     54.49 o 
   9  13  10       12.20      -37.43     54.27 o 
  10  13  10      737.53      766.83     73.86 o 
   0  14  10    16950.23    16497.71    229.97 o 
   1  14  10      409.68      385.13     54.48 o 
   2  14  10     1051.83     1172.72     53.23 o 
   3  14  10     4502.95     4733.47     91.04 o 
   4  14  10     1063.47     1181.02     52.47 o 
   5  14  10      361.05      255.18     47.97 o 
   6  14  10      321.58      236.00     48.92 o 
   7  14  10      579.17      638.61     55.12 o 
   8  14  10     2759.37     2679.55     82.99 o 
   9  14  10      584.94      444.95     65.96 o 
   1  15  10     1829.00     1708.80     69.30 o 
   2  15  10     5104.44     5079.57     90.62 o 
   3  15  10        2.84        5.95     48.95 o 
   4  15  10      157.72      207.65     47.32 o 
   5  15  10      816.72      933.66     58.47 o 
   6  15  10     2893.10     2992.00     81.88 o 
   7  15  10        0.54      -30.58     55.21 o 
   8  15  10      263.24      195.47     62.91 o 
   9  15  10      412.24      321.80     75.26 o 
   0  16  10     8292.54     8413.37    176.34 o 
   1  16  10       36.30      -32.59     57.40 o 
   2  16  10      911.50      865.79     62.09 o 
   3  16  10     3370.55     3361.72     89.37 o 
   4  16  10      617.21      632.15     53.18 o 
   5  16  10      831.33      827.84     63.14 o 
   6  16  10       11.49       -6.00     62.38 o 
   7  16  10      806.71      876.29     65.71 o 
   8  16  10     1949.36     2015.48     83.45 o 
   1  17  10      613.78      607.51     65.13 o 
   2  17  10       49.10      116.35     61.19 o 
   3  17  10      313.23      332.71     52.24 o 
   4  17  10      196.05      150.80     50.06 o 
   5  17  10      311.01      376.44     59.73 o 
   6  17  10      251.59      145.34     58.74 o 
   7  17  10        4.00       -2.84     63.58 o 
   0  18  10      712.51      638.29    110.36 o 
   1  18  10      519.65      486.28     72.95 o 
   2  18  10     1204.64     1185.50     80.61 o 
   3  18  10     1544.22     1650.22     70.09 o 
   4  18  10      377.48      476.31     56.75 o 
   5  18  10      145.18      114.23     60.11 o 
   6  18  10      896.50      978.83     71.36 o 
   1  19  10      477.64      466.56     99.62 o 
   2  19  10     1961.60     1878.84    140.88 o 
   3  19  10       19.47      -21.72     57.23 o 
   4  19  10      881.05     1093.42     81.27 o 
   5  19  10        2.07        3.75     61.06 o 
   0  20  10     1155.44     1444.83    192.00 o 
   1  20  10      172.58       40.64    117.10 o 
   2  20  10      340.74       97.22    126.04 o 
   3  20  10     1550.34     1399.05     94.13 o 
   1   0  11    28241.80    28537.40    211.37 o 
   2   0  11      256.63      131.14     36.77 o 
   3   0  11      436.66      480.49     42.67 o 
   4   0  11      194.30      356.09     42.97 o 
   5   0  11    16599.72    15846.21    161.95 o 
   6   0  11      257.05      376.21     41.25 o 
   7   0  11      433.54      454.77     60.67 o 
   8   0  11     1958.22     2290.57     88.62 o 
   9   0  11     6135.71     6036.47    139.98 o 
  10   0  11        0.87      -12.80     75.78 o 
  11   0  11      189.94       86.88     84.26 o 
  12   0  11     1871.84     1599.27    114.48 o 
  13   0  11      590.36      641.63    109.48 o 
   0   1  11        9.78      150.13     33.82 o 
   1   1  11     4806.03     4364.96     49.96 o 
   2   1  11      805.10      697.35     28.76 o 
   3   1  11    18214.21    17363.24    111.49 o 
   4   1  11     2036.11     1966.14     41.22 o 
   5   1  11     1740.80     1915.62     42.62 o 
   6   1  11    13282.10    13623.34    105.48 o 
   7   1  11      342.76      393.81     38.05 o 
   8   1  11     7159.08     6839.95     87.31 o 
   9   1  11      265.36      390.67     49.77 o 
  10   1  11       34.43       60.26     52.96 o 
  11   1  11       57.42       50.85     57.36 o 
  12   1  11        9.66       11.08     63.22 o 
  13   1  11       68.86      -18.22     67.54 o 
   1   2  11    13165.42    12215.14     77.36 o 
   2   2  11     2673.79     2538.17     43.10 o 
   3   2  11       48.26       20.78     25.46 o 
   4   2  11     1519.56     1623.63     38.51 o 
   5   2  11    19882.64    18417.33    122.38 o 
   6   2  11      260.61      289.84     34.74 o 
   7   2  11     1454.12     1482.66     44.66 o 
   8   2  11      878.55      991.13     48.82 o 
   9   2  11     3338.41     3247.87     76.84 o 
  10   2  11       99.19       98.23     52.58 o 
  11   2  11      114.83      111.84     58.79 o 
  12   2  11      761.14      792.30     71.78 o 
  13   2  11      137.34      395.73    342.72 o 
   0   3  11    15444.10    14400.55    127.58 o 
   1   3  11      222.74      220.62     24.27 o 
   2   3  11    10317.92    10694.04     73.69 o 
   3   3  11     2805.85     2333.74     40.11 o 
   4   3  11      580.31      763.48     33.50 o 
   5   3  11     4324.43     3927.85     61.52 o 
   6   3  11     1875.88     1818.54     42.24 o 
   7   3  11      101.51      126.09     35.08 o 
   8   3  11     2572.34     2329.39     58.37 o 
   9   3  11     5928.33     5720.63     93.34 o 
  10   3  11      165.26      206.09     52.98 o 
  11   3  11       50.20      136.73     56.81 o 
  12   3  11       40.28      -10.81     60.12 o 
   1   4  11    15048.42    15067.63     89.50 o 
   2   4  11     2876.50     2401.88     36.75 o 
   3   4  11        0.53       12.19     21.84 o 
   4   4  11     1898.35     1929.16     39.85 o 
   5   4  11    17810.59    16893.73    113.54 o 
   6   4  11       81.67       45.14     31.63 o 
   7   4  11     2307.84     2036.91     52.97 o 
   8   4  11       25.53      216.53     36.79 o 
   9   4  11     1664.20     1599.55     57.42 o 
  10   4  11       20.64      105.38     51.42 o 
  11   4  11      586.25      584.69     60.98 o 
  12   4  11       28.55        1.95     60.12 o 
   0   5  11    28252.47    26175.23    191.85 o 
   1   5  11      252.28      158.99     21.00 o 
   2   5  11      716.17      729.46     26.47 o 
   3   5  11    11218.39    10869.48     72.97 o 
   4   5  11      148.44      173.85     27.52 o 
   5   5  11      212.78      204.73     30.52 o 
   6   5  11     1592.93     1572.90     45.50 o 
   7   5  11        9.06      -52.84     35.23 o 
   8   5  11    10402.95    10091.67    104.69 o 
   9   5  11     4742.70     5071.59     87.30 o 
  10   5  11     1507.72     1422.48     68.55 o 
  11   5  11      405.79      535.33     64.63 o 
  12   5  11      256.94       65.49     65.85 o 
   1   6  11    23722.42    23080.46    126.70 o 
   2   6  11    12425.07    11665.75     75.72 o 
   3   6  11     1188.47     1206.38     32.39 o 
   4   6  11      264.60      291.40     27.69 o 
   5   6  11    23747.27    22504.86    132.46 o 
   6   6  11     5621.06     5403.72     69.08 o 
   7   6  11      140.73      155.28     37.97 o 
   8   6  11       86.25      155.54     42.00 o 
   9   6  11     1778.12     1844.06     62.15 o 
  10   6  11      648.32      701.48     62.81 o 
  11   6  11       13.92      -90.42     60.28 o 
  12   6  11      364.93      342.75     67.30 o 
   0   7  11    23488.11    22629.76    186.23 o 
   1   7  11    14601.27    14370.75     91.68 o 
   2   7  11     2996.33     3078.60     44.59 o 
   3   7  11    17810.93    16901.24    100.15 o 
   4   7  11      646.98      536.27     31.09 o 
   5   7  11     2205.44     2320.89     54.31 o 
   6   7  11      811.87      868.32     39.44 o 
   7   7  11      750.01      789.97     41.74 o 
   8   7  11     5212.02     5181.65     79.31 o 
   9   7  11      337.01      274.51     48.67 o 
  10   7  11      384.44      368.42     58.02 o 
  11   7  11        6.63       -7.17     59.14 o 
  12   7  11        8.27       58.30     63.13 o 
   1   8  11    14907.06    14268.83    105.12 o 
   2   8  11      805.13      685.01     30.02 o 
   3   8  11      870.32      940.76     31.14 o 
   4   8  11      192.19      152.66     28.17 o 
   5   8  11    23625.57    22741.06    139.08 o 
   6   8  11       96.65       72.85     34.79 o 
   7   8  11      783.01      805.93     44.28 o 
   8   8  11      844.59      951.52     48.96 o 
   9   8  11     3198.49     3142.10     72.02 o 
  10   8  11      179.18      235.85     54.47 o 
  11   8  11      255.30      123.77     60.21 o 
  12   8  11      213.06      289.37     72.40 o 
   0   9  11     3140.08     2627.19     65.63 o 
   1   9  11     3525.79     3314.04     49.09 o 
   2   9  11     2851.43     2939.74     51.70 o 
   3   9  11     6834.82     6837.47     63.65 o 
   4   9  11     4062.93     4152.22     54.80 o 
   5   9  11       20.78       96.18     34.45 o 
   6   9  11     5885.62     5930.13     79.76 o 
   7   9  11      381.66      401.92     46.39 o 
   8   9  11     1630.05     1569.00     61.27 o 
   9   9  11     1023.54     1084.25     57.05 o 
  10   9  11      286.03      273.41     55.19 o 
  11   9  11        4.10      -65.69     58.60 o 
   1  10  11     6984.32     6679.34     76.45 o 
   2  10  11      183.61      288.82     28.94 o 
   3  10  11      698.50      648.25     33.69 o 
   4  10  11       91.13      106.76     28.56 o 
   5  10  11     7246.43     7244.79     82.70 o 
   6  10  11     1283.19     1390.51     50.75 o 
   7  10  11      800.04      734.03     49.71 o 
   8  10  11     3344.48     3434.11     96.89 o 
   9  10  11     1879.56     1949.00     73.42 o 
  10  10  11       16.72      -25.47     57.99 o 
  11  10  11      915.06      889.30     73.02 o 
   0  11  11      980.96     1163.31     72.15 o 
   1  11  11      786.05      804.42     36.12 o 
   2  11  11       48.88      109.60     30.66 o 
   3  11  11     1513.15     1557.25     42.47 o 
   4  11  11     3114.13     3180.61     56.52 o 
   5  11  11     1634.47     1687.87     49.87 o 
   6  11  11     6634.21     6531.69     87.07 o 
   7  11  11      236.98      216.78     45.88 o 
   8  11  11     1952.18     1943.44     68.69 o 
   9  11  11     4534.12     4771.01    105.94 o 
  10  11  11      135.42      158.48     64.45 o 
  11  11  11       34.18      212.68    516.08 o 
   1  12  11     4559.83     4485.33     87.90 o 
   2  12  11        0.80       20.03     34.95 o 
   3  12  11       76.55       38.68     38.63 o 
   4  12  11      112.02       52.96     38.50 o 
   5  12  11     6917.90     6695.54     92.85 o 
   6  12  11      418.08      441.16     45.89 o 
   7  12  11      782.09      863.36     54.98 o 
   8  12  11       54.32       41.94     51.22 o 
   9  12  11     1291.70     1205.69     73.42 o 
  10  12  11      109.30      151.16     66.65 o 
   0  13  11     3477.42     3327.10    102.54 o 
   1  13  11      975.24     1036.76     49.55 o 
   2  13  11     3925.24     3968.45     73.85 o 
   3  13  11     2486.52     2798.41     70.09 o 
   4  13  11       12.86        1.28     39.33 o 
   5  13  11      251.56      327.14     42.44 o 
   6  13  11     1386.00     1489.54     60.75 o 
   7  13  11       25.30       28.30     46.42 o 
   8  13  11     2856.34     3081.16     78.71 o 
   9  13  11      986.97     1026.45     71.63 o 
  10  13  11      619.53      509.72     73.70 o 
   1  14  11     8721.06     8641.52    123.38 o 
   2  14  11     7802.70     7425.17     96.12 o 
   3  14  11     1089.33     1173.72     62.02 o 
   4  14  11     2033.99     2034.59     62.40 o 
   5  14  11     8705.34     8520.97    108.16 o 
   6  14  11      751.36      720.10     51.86 o 
   7  14  11       18.56       25.29     49.16 o 
   8  14  11      184.50      138.11     58.37 o 
   9  14  11     2070.64     1926.25     89.91 o 
   0  15  11     8539.04     8009.61    180.00 o 
   1  15  11     4414.68     4466.39    102.35 o 
   2  15  11      660.18      685.49     58.92 o 
   3  15  11     7456.89     7549.71    116.16 o 
   4  15  11      902.25      917.21     55.19 o 
   5  15  11     1274.97     1483.05     65.45 o 
   6  15  11      440.07      395.55     59.39 o 
   7  15  11      460.44      392.51     61.54 o 
   8  15  11     5544.95     5517.68    122.80 o 
   1  16  11     7780.24     7585.97    130.80 o 
   2  16  11     3459.45     3412.81    102.29 o 
   3  16  11      206.62      267.31     56.76 o 
   4  16  11      691.47      854.86     59.02 o 
   5  16  11     7342.23     7153.41    147.50 o 
   6  16  11      685.79      699.76     65.70 o 
   7  16  11        1.00      -74.22     61.28 o 
   8  16  11       36.97       78.32     67.51 o 
   0  17  11     3452.03     3597.38    140.88 o 
   1  17  11      721.63      842.94     71.13 o 
   2  17  11      685.50      744.96     72.51 o 
   3  17  11     4025.42     3897.47    104.63 o 
   4  17  11      155.35      189.43     53.62 o 
   5  17  11       35.05       95.66     57.04 o 
   6  17  11     1286.39     1498.68     74.34 o 
   7  17  11       23.90       45.51     65.75 o 
   1  18  11     1796.14     1841.95     79.61 o 
   2  18  11       33.43      -79.17     72.06 o 
   3  18  11       45.01       53.04     57.25 o 
   4  18  11        8.58      -15.82     60.75 o 
   5  18  11     4420.08     4288.49    115.68 o 
   6  18  11       13.23       27.01     61.38 o 
   0  19  11      141.95       36.65     87.00 o 
   1  19  11       34.85       85.18     64.73 o 
   2  19  11      141.98      146.47     68.81 o 
   3  19  11      425.43      454.44     58.63 o 
   4  19  11     1291.98     1172.60     74.25 o 
   1  20  11     2550.97     2791.17    206.20 o 
   2  20  11      464.12      499.37    139.71 o 
   0   0  12    31657.21    31125.06    363.76 o 
   1   0  12     7738.14     8668.81    101.10 o 
   2   0  12     2574.51     2457.94     62.43 o 
   3   0  12      223.77      147.40     40.26 o 
   4   0  12    31269.21    29570.11    241.31 o 
   5   0  12     5297.83     5389.56    101.31 o 
   6   0  12     4614.76     4466.78    120.34 o 
   7   0  12      108.87      114.31     49.21 o 
   8   0  12     2546.76     2427.63     83.54 o 
   9   0  12       35.33      -97.81     65.21 o 
  10   0  12      167.52      271.01     80.86 o 
  11   0  12      622.17      725.04    100.37 o 
  12   0  12      808.02     1239.64    122.71 o 
   1   1  12     2926.92     2710.29     44.20 o 
   2   1  12    10832.62    10615.20     78.82 o 
   3   1  12     2769.60     2571.72     45.83 o 
   4   1  12       24.96       64.31     29.20 o 
   5   1  12       32.10      113.04     31.79 o 
   6   1  12    12336.80    12328.85    105.03 o 
   7   1  12     2192.02     2164.98     65.63 o 
   8   1  12      818.46      750.27     47.38 o 
   9   1  12      116.55      110.56     49.32 o 
  10   1  12     4588.87     4753.12     95.17 o 
  11   1  12      850.99      864.84     67.90 o 
  12   1  12      134.13       19.12     63.15 o 
   0   2  12    14420.44    14618.73    134.30 o 
   1   2  12    12182.81    12019.30     84.27 o 
   2   2  12      875.06      894.89     32.48 o 
   3   2  12       53.90       45.39     29.02 o 
   4   2  12    10135.28     9974.50     85.55 o 
   5   2  12     3400.26     3330.42     55.37 o 
   6   2  12      345.08      374.75     35.60 o 
   7   2  12     1076.95     1142.61     47.62 o 
   8   2  12       40.54      -44.56     39.18 o 
   9   2  12      703.16      649.56     55.11 o 
  10   2  12      303.13      267.82     56.42 o 
  11   2  12     1122.13     1316.18     72.25 o 
  12   2  12      505.69      470.63     69.13 o 
   1   3  12     1361.28     1393.90     32.29 o 
   2   3  12     7442.96     8176.86     67.90 o 
   3   3  12     3896.28     3612.21     51.92 o 
   4   3  12       10.51       49.65     28.76 o 
   5   3  12      498.69      444.30     34.18 o 
   6   3  12     1147.37     1132.92     41.38 o 
   7   3  12     1703.92     1585.94     50.80 o 
   8   3  12      638.54      668.17     45.17 o 
   9   3  12       19.99       59.06     48.23 o 
  10   3  12        9.74       -2.90     52.23 o 
  11   3  12      919.88      975.33     67.55 o 
  12   3  12     2036.90     2209.84     86.14 o 
   0   4  12     2537.64     2807.95     57.41 o 
   1   4  12    15780.25    15683.95     93.91 o 
   2   4  12     3491.91     3192.84     58.73 o 
   3   4  12        4.10        8.40     23.86 o 
   4   4  12       34.81       55.99     29.04 o 
   5   4  12      389.80      302.45     33.53 o 
   6   4  12        4.18        6.63     34.04 o 
   7   4  12      484.04      546.31     40.91 o 
   8   4  12     1945.84     2199.38     60.06 o 
   9   4  12      214.25      129.96     51.03 o 
  10   4  12     3369.82     3586.33     91.74 o 
  11   4  12     1962.30     2018.35     74.92 o 
  12   4  12       93.03      155.16     67.81 o 
   1   5  12      108.85      118.20     24.03 o 
   2   5  12    16156.62    16561.27     99.61 o 
   3   5  12     6508.82     6224.97     57.11 o 
   4   5  12     1413.17     1253.34     36.49 o 
   5   5  12      115.42      138.73     32.26 o 
   6   5  12      241.34      288.81     34.97 o 
   7   5  12       83.67       62.61     37.45 o 
   8   5  12     3094.83     2843.99     64.65 o 
   9   5  12        2.05      -14.70     49.76 o 
  10   5  12       10.45       82.98     55.97 o 
  11   5  12     1268.69     1412.54     78.89 o 
  12   5  12     2270.03     2210.60     91.22 o 
   0   6  12     1585.00     1430.84     46.19 o 
   1   6  12    24919.95    25087.09    136.55 o 
   2   6  12     1666.64     1792.04     34.69 o 
   3   6  12      155.11      134.80     27.06 o 
   4   6  12     1848.10     1797.88     42.35 o 
   5   6  12       91.95       46.17     30.21 o 
   6   6  12       10.88       49.52     33.46 o 
   7   6  12      580.17      562.06     42.00 o 
   8   6  12      352.61      340.22     43.92 o 
   9   6  12      100.18       72.39     51.05 o 
  10   6  12     1659.13     1799.05     77.68 o 
  11   6  12     1554.75     1593.69     80.50 o 
  12   6  12     1481.17     1597.78     83.03 o 
   1   7  12        8.13       31.10     24.16 o 
   2   7  12     1979.21     1886.28     37.42 o 
   3   7  12     2907.04     2661.23     42.63 o 
   4   7  12     1394.56     1371.99     37.41 o 
   5   7  12       70.64       60.54     34.22 o 
   6   7  12     5031.86     4915.64     69.07 o 
   7   7  12      407.92      378.20     39.07 o 
   8   7  12       28.86       76.15     41.26 o 
   9   7  12      136.46      116.56     51.41 o 
  10   7  12     2183.96     2291.49     78.11 o 
  11   7  12     1354.20     1461.62     75.86 o 
  12   7  12      325.66      339.85     68.88 o 
   0   8  12     4902.76     4675.25     92.08 o 
   1   8  12     7901.70     8035.69     71.35 o 
   2   8  12       27.30       11.75     23.56 o 
   3   8  12      246.05      199.90     26.62 o 
   4   8  12    11864.02    11605.78     85.25 o 
   5   8  12     2903.73     2682.69     55.86 o 
   6   8  12     1349.30     1355.46     47.75 o 
   7   8  12      353.83      355.02     45.80 o 
   8   8  12      438.26      313.69     45.55 o 
   9   8  12        4.18      -39.80     48.39 o 
  10   8  12        5.62      -78.80     52.53 o 
  11   8  12     1250.28     1255.13     75.32 o 
   1   9  12     1289.96     1246.51     35.85 o 
   2   9  12     3935.38     3922.65     60.26 o 
   3   9  12     4845.86     4558.35     58.72 o 
   4   9  12     1073.97     1202.54     37.96 o 
   5   9  12        4.59       16.70     34.88 o 
   6   9  12     4379.66     4529.15     86.23 o 
   7   9  12     1604.20     1571.32     58.14 o 
   8   9  12      444.83      459.95     51.75 o 
   9   9  12       12.14       -9.88     56.11 o 
  10   9  12     1663.99     1472.17     72.86 o 
  11   9  12      564.81      620.50     67.35 o 
   0  10  12     8426.32     8366.36    127.25 o 
   1  10  12     6120.14     5981.31     74.93 o 
   2  10  12      412.00      350.95     31.35 o 
   3  10  12       17.03        9.32     27.31 o 
   4  10  12     5383.08     5282.42     70.08 o 
   5  10  12     2318.78     2286.36     54.36 o 
   6  10  12     1065.08     1141.96     50.99 o 
   7  10  12      278.17      310.66     47.67 o 
   8  10  12      385.87      445.85     53.83 o 
   9  10  12       28.60      -81.29     54.20 o 
  10  10  12       94.42      134.59     65.78 o 
  11  10  12      559.16      527.36     84.35 o 
   1  11  12     1954.04     2009.21     50.22 o 
   2  11  12      649.25      755.55     40.89 o 
   3  11  12     2770.93     2653.32     56.51 o 
   4  11  12      631.97      717.89     37.31 o 
   5  11  12       12.82      -32.17     37.51 o 
   6  11  12      216.31      140.39     44.54 o 
   7  11  12     1355.60     1395.61     60.71 o 
   8  11  12        1.57      -77.89     51.93 o 
   9  11  12       78.26      135.83     61.91 o 
  10  11  12       18.38      -97.49     64.99 o 
   0  12  12      512.36      539.92     73.83 o 
   1  12  12     4536.66     4542.87     70.50 o 
   2  12  12      117.06       97.97     41.99 o 
   3  12  12       17.23       85.81     43.44 o 
   4  12  12     2948.27     2965.24     66.35 o 
   5  12  12     1477.26     1499.44     52.27 o 
   6  12  12      381.79      331.14     47.08 o 
   7  12  12      253.11      269.57     50.28 o 
   8  12  12      315.67      371.07     58.21 o 
   9  12  12      324.78      304.16     62.56 o 
  10  12  12      730.16      802.42     77.08 o 
   1  13  12      283.65      267.87     49.89 o 
   2  13  12      259.40      297.18     45.06 o 
   3  13  12       46.28      -35.09     45.73 o 
   4  13  12       50.01       41.47     40.78 o 
   5  13  12      426.55      431.81     48.41 o 
   6  13  12       26.96      -50.19     45.82 o 
   7  13  12      882.45      886.31     57.07 o 
   8  13  12      149.74      159.49     56.52 o 
   9  13  12       39.29       49.53     59.34 o 
   0  14  12     1781.58     1621.52     89.66 o 
   1  14  12     6485.48     6570.03    113.52 o 
   2  14  12       29.71       18.59     41.39 o 
   3  14  12        3.20       42.41     45.76 o 
   4  14  12     2316.88     2145.06     63.74 o 
   5  14  12      479.96      437.02     49.12 o 
   6  14  12        7.14       98.12     48.72 o 
   7  14  12      581.26      528.35     58.75 o 
   8  14  12       42.60       51.18     60.77 o 
   9  14  12      848.11      882.10     78.56 o 
   1  15  12        5.41      102.02     57.44 o 
   2  15  12        6.30      -12.28     57.12 o 
   3  15  12      357.41      273.12     55.48 o 
   4  15  12      373.78      298.02     53.88 o 
   5  15  12      103.33       82.82     52.39 o 
   6  15  12     1720.44     1754.79     77.53 o 
   7  15  12        0.17        8.43     59.51 o 
   8  15  12      209.09      170.69     66.21 o 
   0  16  12       77.82      238.98     89.44 o 
   1  16  12     3174.29     3097.96     95.16 o 
   2  16  12      929.34      872.32     86.54 o 
   3  16  12       24.69       39.96     56.50 o 
   4  16  12      491.82      540.62     57.65 o 
   5  16  12      265.36      272.39     58.25 o 
   6  16  12       40.61      -33.20     58.35 o 
   7  16  12      218.47      100.99     64.39 o 
   1  17  12       14.56        7.97     64.05 o 
   2  17  12      346.35      331.05     72.08 o 
   3  17  12     1258.21     1409.73     87.49 o 
   4  17  12       41.62      109.90     53.69 o 
   5  17  12        0.15      -35.86     55.34 o 
   6  17  12      300.23      293.27     63.84 o 
   0  18  12       27.09      -22.45     89.42 o 
   1  18  12     3011.46     3078.53    101.03 o 
   2  18  12        2.38     -103.60     69.07 o 
   3  18  12       39.94      128.95     69.67 o 
   4  18  12      590.21      649.72     82.73 o 
   5  18  12      655.09      793.16     73.12 o 
   1  19  12      107.49      208.57     84.72 o 
   2  19  12      155.79      138.78     78.33 o 
   3  19  12     1377.68     1249.08     78.29 o 
   4  19  12      515.50      498.55     69.66 o 
   0  20  12     1655.79     1360.25    261.96 o 
   1  20  12     2140.79     2265.14    260.63 o 
   1   0  13      157.46       94.38     37.48 o 
   2   0  13      828.14      759.04     46.64 o 
   3   0  13      499.06      503.51     47.20 o 
   4   0  13    13704.59    13835.66    146.85 o 
   5   0  13      218.76      169.73     48.32 o 
   6   0  13      505.13      430.72     55.39 o 
   7   0  13       33.12      123.93     55.43 o 
   8   0  13     2458.99     2522.31     90.62 o 
   9   0  13     3512.44     3551.99    124.76 o 
  10   0  13      222.59       79.74     77.57 o 
  11   0  13      197.29      312.36     86.74 o 
  12   0  13      514.19      449.23     94.60 o 
   0   1  13      181.18      233.12     38.50 o 
   1   1  13     8368.58     7824.99     69.17 o 
   2   1  13      133.87      150.73     26.35 o 
   3   1  13      251.75      188.36     30.27 o 
   4   1  13     2473.44     2696.96     50.74 o 
   5   1  13     1360.92     1612.03     44.23 o 
   6   1  13       76.39       73.79     36.99 o 
   7   1  13    12771.15    12943.96    117.09 o 
   8   1  13     3006.62     3105.74     72.41 o 
   9   1  13      254.97      116.17     53.13 o 
  10   1  13      928.75      769.69     61.50 o 
  11   1  13      878.20      928.21     68.31 o 
  12   1  13        2.28       63.52     63.11 o 
   1   2  13       32.85        4.25     25.82 o 
   2   2  13     1916.99     2332.90     45.34 o 
   3   2  13     1436.79     1370.25     40.70 o 
   4   2  13     3736.16     3442.14     58.96 o 
   5   2  13        2.97       92.24     33.55 o 
   6   2  13       87.15      121.23     33.36 o 
   7   2  13      589.59      556.18     44.28 o 
   8   2  13     1632.72     1540.51     61.49 o 
   9   2  13      169.52      124.21     50.92 o 
  10   2  13       64.37      -40.16     52.65 o 
  11   2  13      522.97      617.09     64.04 o 
  12   2  13      247.18       44.32     63.29 o 
   0   3  13        3.09       -0.20     35.56 o 
   1   3  13     1471.24     1478.79     35.57 o 
   2   3  13      386.99      424.08     29.26 o 
   3   3  13       80.10       42.37     31.76 o 
   4   3  13      181.16      226.85     33.05 o 
   5   3  13     3169.95     2980.61     54.60 o 
   6   3  13      354.13      361.94     39.40 o 
   7   3  13     8396.26     8401.15     93.58 o 
   8   3  13     5546.04     5235.27     85.36 o 
   9   3  13       12.35      -37.73     47.53 o 
  10   3  13      231.60      278.49     54.83 o 
  11   3  13       27.30      -19.56     55.37 o 
  12   3  13      383.05      394.11     68.53 o 
   1   4  13     3173.05     3064.99     45.31 o 
   2   4  13     2876.71     2937.83     44.02 o 
   3   4  13     2369.11     2631.52     46.86 o 
   4   4  13     1960.23     1895.88     43.70 o 
   5   4  13      130.80      136.18     33.86 o 
   6   4  13     1628.81     1570.42     48.59 o 
   7   4  13      196.52      192.35     42.30 o 
   8   4  13      405.64      422.67     49.59 o 
   9   4  13      336.50      397.80     55.12 o 
  10   4  13       87.54       59.37     56.33 o 
  11   4  13       73.72       -5.30     60.12 o 
  12   4  13        1.86      -97.77     65.18 o 
   0   5  13     1928.66     2002.82     53.64 o 
   1   5  13    16599.60    16492.15    103.96 o 
   2   5  13     2943.43     2903.69     46.69 o 
   3   5  13      418.86      532.71     29.42 o 
   4   5  13       75.22      120.69     30.70 o 
   5   5  13       69.38      101.36     33.09 o 
   6   5  13     1115.80     1162.61     45.93 o 
   7   5  13     4570.08     4790.97     79.20 o 
   8   5  13     1153.94     1205.55     55.20 o 
   9   5  13        7.89       -3.13     49.15 o 
  10   5  13       95.47       79.61     57.81 o 
  11   5  13       59.44      -32.74     61.09 o 
  12   5  13      127.47      159.87     67.54 o 
   1   6  13     2613.15     2617.55     42.49 o 
   2   6  13     5004.76     5432.57     62.05 o 
   3   6  13     2297.77     2196.07     41.70 o 
   4   6  13      681.71      663.88     34.05 o 
   5   6  13      190.13      217.90     34.05 o 
   6   6  13     3487.31     3481.44     62.52 o 
   7   6  13      469.95      408.97     43.73 o 
   8   6  13      685.17      658.14     50.48 o 
   9   6  13     1282.96     1508.18     67.06 o 
  10   6  13       56.08      131.57     58.53 o 
  11   6  13       57.92       51.49     62.63 o 
  12   6  13       66.33       13.01     65.59 o 
   0   7  13     5485.09     5764.27     80.81 o 
   1   7  13    18407.02    17337.60    103.96 o 
   2   7  13      671.88      625.65     29.14 o 
   3   7  13     1126.48     1101.29     32.26 o 
   4   7  13     3066.18     3150.98     51.35 o 
   5   7  13      192.23      129.11     35.79 o 
   6   7  13     1705.97     1539.68     50.42 o 
   7   7  13    10281.33    10398.25    103.41 o 
   8   7  13      203.61      214.33     46.35 o 
   9   7  13     1089.44     1241.83     62.32 o 
  10   7  13       14.65      -11.04     55.70 o 
  11   7  13       91.11       25.73     60.58 o 
   1   8  13     1008.88     1052.20     32.76 o 
   2   8  13     2546.13     2598.95     43.57 o 
   3   8  13     1623.95     1655.82     38.50 o 
   4   8  13      806.01      834.25     34.06 o 
   5   8  13     2418.56     2422.31     56.06 o 
   6   8  13     1109.39     1106.70     50.62 o 
   7   8  13        0.32       48.21     46.00 o 
   8   8  13      736.62      722.14     53.07 o 
   9   8  13     1531.20     1666.96     63.61 o 
  10   8  13      120.51      118.78     57.32 o 
  11   8  13        0.14       41.13     62.18 o 
   0   9  13      251.17      286.57     47.36 o 
   1   9  13     2488.42     2469.55     53.45 o 
   2   9  13      547.60      587.86     30.54 o 
   3   9  13       31.72       21.14     27.10 o 
   4   9  13      222.75      275.97     35.71 o 
   5   9  13      909.37      970.31     46.20 o 
   6   9  13        2.87       26.15     41.81 o 
   7   9  13     7358.54     7587.00    104.79 o 
   8   9  13     1404.37     1551.12     67.29 o 
   9   9  13        1.93      -21.84     56.30 o 
  10   9  13      459.35      377.29     62.03 o 
  11   9  13      404.80      297.54     67.99 o 
   1  10  13      713.85      724.98     38.98 o 
   2  10  13       92.84       42.55     32.93 o 
   3  10  13     1010.07      930.05     36.86 o 
   4  10  13     6814.13     6675.71     78.19 o 
   5  10  13      634.83      703.31     44.81 o 
   6  10  13        1.71        1.43     43.21 o 
   7  10  13     1299.30     1397.61     61.51 o 
   8  10  13     2122.03     2067.64     72.41 o 
   9  10  13      702.66      797.32     67.86 o 
  10  10  13       49.04      105.87     67.77 o 
   0  11  13     3218.76     2956.85     90.04 o 
   1  11  13      290.46      266.97     39.92 o 
   2  11  13     1359.14     1377.57     59.32 o 
   3  11  13     4219.62     4173.73     77.14 o 
   4  11  13      114.77      113.85     39.09 o 
   5  11  13     6501.92     6098.00     96.01 o 
   6  11  13      277.20      288.11     47.58 o 
   7  11  13     2992.45     3043.71     80.18 o 
   8  11  13     5850.29     6144.10    109.79 o 
   9  11  13      978.72     1060.28     73.20 o 
  10  11  13     1771.16     1748.26     84.54 o 
   1  12  13        6.80      -13.25     38.02 o 
   2  12  13      440.19      488.88     48.91 o 
   3  12  13      677.76      697.46     46.43 o 
   4  12  13     3035.92     2919.68     69.36 o 
   5  12  13      237.22      258.04     42.14 o 
   6  12  13       30.04       24.67     45.25 o 
   7  12  13      559.75      635.65     57.40 o 
   8  12  13     1027.81      907.85     65.32 o 
   9  12  13      132.29      141.24     62.50 o 
  10  12  13        0.73     -127.15     85.92 o 
   0  13  13      934.01     1032.66    103.81 o 
   1  13  13     1296.44     1363.60     60.09 o 
   2  13  13      337.84      361.42     47.79 o 
   3  13  13       54.77       32.85     46.27 o 
   4  13  13      773.97      813.73     47.74 o 
   5  13  13      210.20      135.89     46.62 o 
   6  13  13       13.80        9.76     50.34 o 
   7  13  13     4980.37     4841.61     99.63 o 
   8  13  13     2218.69     2199.97     77.41 o 
   9  13  13      466.96      410.09     66.31 o 
   1  14  13     1693.94     1759.26     69.64 o 
   2  14  13     4110.67     4091.84     85.36 o 
   3  14  13     3977.17     4210.74     97.11 o 
   4  14  13      976.77      949.55     53.15 o 
   5  14  13      295.91      298.48     48.82 o 
   6  14  13     1383.27     1293.12     62.42 o 
   7  14  13      928.26     1058.23     66.29 o 
   8  14  13       93.81      -28.25     61.00 o 
   0  15  13     3470.53     3637.97    141.82 o 
   1  15  13    10110.57    10274.34    151.99 o 
   2  15  13      440.90      402.32     58.42 o 
   3  15  13      568.32      591.29     56.30 o 
   4  15  13     4529.38     4447.96     86.13 o 
   5  15  13     1233.28     1240.81     61.68 o 
   6  15  13      927.18      981.18     64.68 o 
   7  15  13     5640.34     5958.06    117.76 o 
   8  15  13       20.27      -22.30     69.56 o 
   1  16  13     2195.70     2361.89     90.70 o 
   2  16  13     1718.45     1795.68     89.68 o 
   3  16  13     1687.96     1761.05     77.15 o 
   4  16  13     1018.92      960.90     60.63 o 
   5  16  13      132.38      200.98     58.46 o 
   6  16  13     2298.16     2160.97     90.84 o 
   7  16  13      515.78      605.75     72.06 o 
   0  17  13      859.53      953.86    111.49 o 
   1  17  13     2753.08     2752.55     99.80 o 
   2  17  13      281.71      174.59     73.47 o 
   3  17  13        3.57      -61.38     70.93 o 
   4  17  13      253.60      304.44     60.52 o 
   5  17  13      153.42       33.97     57.05 o 
   6  17  13      199.75      216.29     64.03 o 
   1  18  13       97.70      216.10     77.27 o 
   2  18  13       77.35       59.40     75.18 o 
   3  18  13       63.10       27.28     63.99 o 
   4  18  13      213.76      246.69     64.85 o 
   5  18  13        2.07       29.64     66.23 o 
   0  19  13      216.63      212.34    123.71 o 
   1  19  13       12.67       -9.84     76.31 o 
   2  19  13      435.28      441.18     88.31 o 
   3  19  13      501.95      404.20     76.94 o 
   0   0  14     3377.75     3179.15    113.96 o 
   1   0  14     9233.31     9256.66    108.09 o 
   2   0  14      263.22      283.72     37.96 o 
   3   0  14       50.28       -4.88     43.63 o 
   4   0  14       10.73       85.96     47.40 o 
   5   0  14    14248.12    14145.08    155.63 o 
   6   0  14     4107.36     4002.71     96.08 o 
   7   0  14        9.38       42.75     55.20 o 
   8   0  14      866.33      795.56     77.40 o 
   9   0  14     2515.31     2644.41    130.89 o 
  10   0  14      192.51      144.48     79.34 o 
  11   0  14      542.16      703.76     95.68 o 
  12   0  14     1800.57     1769.63    115.20 o 
   1   1  14     4148.46     4352.67     58.78 o 
   2   1  14      122.24       99.38     29.31 o 
   3   1  14     9248.14     9203.46     84.66 o 
   4   1  14     1119.78      956.91     39.69 o 
   5   1  14      692.27      889.73     41.39 o 
   6   1  14     3385.76     3382.84     64.01 o 
   7   1  14     7671.93     6977.50     89.79 o 
   8   1  14       16.21       47.33     46.20 o 
   9   1  14     1389.45     1572.66     64.79 o 
  10   1  14      213.26      223.32     55.58 o 
  11   1  14     1613.30     1561.42     74.70 o 
  12   1  14      756.17      819.72     74.76 o 
   0   2  14    26688.90    26601.28    226.21 o 
   1   2  14      379.59      245.89     29.96 o 
   2   2  14     5468.18     5177.01     62.81 o 
   3   2  14        6.40      -19.40     31.73 o 
   4   2  14     1489.60     1445.82     45.66 o 
   5   2  14     3827.04     3890.18     64.84 o 
   6   2  14     2903.74     2923.74     61.44 o 
   7   2  14      415.91      303.29     43.00 o 
   8   2  14      623.92      521.54     50.86 o 
   9   2  14        0.56      -31.90     48.95 o 
  10   2  14       14.93      -48.70     52.73 o 
  11   2  14      458.97      425.21     63.08 o 
  12   2  14     1513.58     1501.69     80.92 o 
   1   3  14     3943.79     3665.67     55.67 o 
   2   3  14     2667.23     2546.91     46.48 o 
   3   3  14     4231.80     3854.09     63.29 o 
   4   3  14     1001.83     1094.41     42.97 o 
   5   3  14      932.51      953.39     40.43 o 
   6   3  14      397.26      426.98     42.37 o 
   7   3  14      567.21      626.65     48.75 o 
   8   3  14      207.23      240.17     45.66 o 
   9   3  14      349.66      308.00     51.19 o 
  10   3  14       71.84      -21.32     51.62 o 
  11   3  14      607.89      606.62     67.54 o 
  12   3  14     2150.76     2348.83     95.20 o 
   0   4  14    23208.57    22184.48    178.80 o 
   1   4  14     3471.60     3126.33     48.94 o 
   2   4  14     1521.30     1603.83     37.14 o 
   3   4  14     2198.04     2079.48     45.51 o 
   4   4  14      119.00       88.01     33.68 o 
   5   4  14      296.07      264.32     36.66 o 
   6   4  14     4456.40     4414.24     74.82 o 
   7   4  14      160.24      125.90     42.43 o 
   8   4  14      259.62      224.65     48.36 o 
   9   4  14     2287.06     2388.32     73.36 o 
  10   4  14       36.26       61.94     56.57 o 
  11   4  14     1019.79      770.09     72.16 o 
  12   4  14      602.26      328.72     72.12 o 
   1   5  14     1965.24     2002.34     40.58 o 
   2   5  14      192.00      207.06     28.35 o 
   3   5  14     3466.63     3445.70     53.89 o 
   4   5  14     4616.30     4346.62     62.98 o 
   5   5  14      972.37      887.34     41.96 o 
   6   5  14      170.33      155.36     39.37 o 
   7   5  14     2102.37     2102.48     59.44 o 
   8   5  14      717.66      516.99     50.58 o 
   9   5  14     1594.96     1594.52     68.79 o 
  10   5  14        5.37      -69.74     57.41 o 
  11   5  14     1832.02     1898.02     83.63 o 
   0   6  14    11384.00    11217.13    108.78 o 
   1   6  14      773.25      756.80     28.66 o 
   2   6  14     1347.33     1403.74     36.28 o 
   3   6  14     1205.00     1115.03     36.59 o 
   4   6  14      527.62      458.43     35.96 o 
   5   6  14       93.66       80.28     36.61 o 
   6   6  14     5700.09     5574.79     86.92 o 
   7   6  14      157.16      203.90     42.16 o 
   8   6  14      189.85      203.50     49.72 o 
   9   6  14     1367.52     1513.40     69.23 o 
  10   6  14      110.86      125.58     59.77 o 
  11   6  14     1796.95     1867.13     83.15 o 
   1   7  14      763.95      788.86     31.13 o 
   2   7  14      832.43      858.08     32.60 o 
   3   7  14     1542.57     1587.62     38.62 o 
   4   7  14     3419.18     3401.98     60.62 o 
   5   7  14     2849.31     2989.29     73.53 o 
   6   7  14     1692.74     1969.87     61.93 o 
   7   7  14      845.90      836.60     48.71 o 
   8   7  14     1362.73     1326.54     57.09 o 
   9   7  14     1787.86     1897.69     68.53 o 
  10   7  14      477.23      532.92     62.21 o 
  11   7  14      404.87      253.33     64.95 o 
   0   8  14    23977.38    23201.60    198.03 o 
   1   8  14     1343.41     1364.61     33.58 o 
   2   8  14     2960.29     3040.23     47.02 o 
   3   8  14      618.41      737.89     34.73 o 
   4   8  14      260.47      345.62     38.21 o 
   5   8  14     5358.45     5139.70     78.64 o 
   6   8  14     1549.71     1570.86     57.69 o 
   7   8  14       71.31       49.54     47.94 o 
   8   8  14       46.82       86.25     51.60 o 
   9   8  14      616.66      670.31     59.99 o 
  10   8  14        3.42      -26.79     55.60 o 
  11   8  14      563.28      406.98     65.94 o 
   1   9  14     1489.10     1522.60     44.26 o 
   2   9  14        7.42       12.86     24.85 o 
   3   9  14     2409.83     2385.95     49.04 o 
   4   9  14     1185.94     1182.23     44.93 o 
   5   9  14     2262.00     2371.36     59.27 o 
   6   9  14     1222.09     1277.93     59.42 o 
   7   9  14     5109.77     5031.90    100.26 o 
   8   9  14      527.59      514.51     58.72 o 
   9   9  14      323.48      481.17     65.75 o 
  10   9  14       17.13       22.89     67.60 o 
   0  10  14     8827.18     8491.37    121.42 o 
   1  10  14       13.20       -5.52     29.70 o 
   2  10  14     1419.00     1541.30     46.09 o 
   3  10  14       77.03       70.20     35.33 o 
   4  10  14       26.78       91.16     36.85 o 
   5  10  14     4959.13     4948.00     96.77 o 
   6  10  14     2619.72     2644.38     75.57 o 
   7  10  14      562.92      514.86     56.97 o 
   8  10  14      576.03      549.60     62.15 o 
   9  10  14      123.93      -11.65     61.49 o 
  10  10  14      225.05      266.08     72.07 o 
   1  11  14      101.03       90.19     45.20 o 
   2  11  14      852.47      728.21     55.05 o 
   3  11  14       40.90       88.67     39.48 o 
   4  11  14      886.11      870.46     47.89 o 
   5  11  14      763.05      774.45     49.78 o 
   6  11  14       53.26       55.23     48.42 o 
   7  11  14      151.71      167.51     53.54 o 
   8  11  14       98.42       54.43     56.70 o 
   9  11  14      205.27      154.40     63.41 o 
  10  11  14       27.46       66.83     69.00 o 
   0  12  14     7961.94     7843.96    151.21 o 
   1  12  14       19.56       -5.26     44.07 o 
   2  12  14      694.42      688.48     54.90 o 
   3  12  14      751.04      744.83     45.89 o 
   4  12  14       15.23       13.85     43.41 o 
   5  12  14      580.04      509.77     48.89 o 
   6  12  14     1131.93     1084.76     57.56 o 
   7  12  14      193.51       86.99     53.93 o 
   8  12  14     1030.34     1098.37     68.18 o 
   9  12  14      109.75      128.70     63.57 o 
   1  13  14      717.90      733.18     56.32 o 
   2  13  14      582.96      536.70     53.73 o 
   3  13  14      249.83      308.50     45.35 o 
   4  13  14      206.83      243.84     46.79 o 
   5  13  14      485.65      506.86     52.00 o 
   6  13  14      846.54      952.48     62.45 o 
   7  13  14       15.27       28.42     57.91 o 
   8  13  14       12.39      -33.37     61.21 o 
   9  13  14      699.56      746.19     78.40 o 
   0  14  14     4980.32     5104.52    148.24 o 
   1  14  14      616.99      549.78     61.76 o 
   2  14  14     1281.96     1456.95     61.89 o 
   3  14  14       34.22       76.87     45.43 o 
   4  14  14      902.46      905.21     55.07 o 
   5  14  14      333.78      301.17     53.86 o 
   6  14  14     2185.53     2305.98     79.43 o 
   7  14  14       21.45       43.27     57.88 o 
   8  14  14      135.98       10.75     63.31 o 
   1  15  14       35.41       73.20     54.53 o 
   2  15  14      107.24       74.34     50.17 o 
   3  15  14        1.61      -38.13     46.64 o 
   4  15  14      955.38     1061.29     55.33 o 
   5  15  14      476.62      494.27     54.02 o 
   6  15  14     1874.64     1996.26     73.18 o 
   7  15  14      517.00      597.89     67.16 o 
   0  16  14     2846.84     3196.85    140.76 o 
   1  16  14      163.97       23.93     64.42 o 
   2  16  14      195.51      129.62     71.24 o 
   3  16  14      103.54       45.09     59.36 o 
   4  16  14       12.37      -63.33     50.88 o 
   5  16  14      339.39      294.19     61.57 o 
   6  16  14     2276.40     2268.93     86.59 o 
   1  17  14       14.69       43.87     69.23 o 
   2  17  14        0.02      -51.40     71.96 o 
   3  17  14        8.30      -65.76     73.13 o 
   4  17  14     1064.21     1115.57     71.22 o 
   5  17  14       62.14      102.72     63.01 o 
   0  18  14     7838.63     8380.66    252.03 o 
   1  18  14        0.70       51.15     69.65 o 
   2  18  14      469.37      352.48     80.77 o 
   3  18  14      275.19      200.78     77.44 o 
   4  18  14       44.36       -9.13     63.87 o 
   1  19  14       30.44       78.92     85.36 o 
   2  19  14      249.69      285.27     85.34 o 
   1   0  15     2277.72     2219.71     63.65 o 
   2   0  15      328.83      416.43     42.41 o 
   3   0  15     3580.37     3593.18     86.14 o 
   4   0  15     1206.59     1200.54     60.85 o 
   5   0  15     1047.28     1145.06     62.58 o 
   6   0  15        3.04       56.76     54.05 o 
   7   0  15      607.45      554.56     67.23 o 
   8   0  15     4073.65     4414.91    129.68 o 
   9   0  15     2363.51     2207.29    102.58 o 
  10   0  15       20.90      -69.64     77.20 o 
  11   0  15      139.51      119.75     86.04 o 
  12   0  15        6.46     -130.83     87.22 o 
   0   1  15    31298.61    31521.96    253.89 o 
   1   1  15        8.37       53.47     29.61 o 
   2   1  15      386.31      301.50     32.71 o 
   3   1  15      296.03      282.44     34.31 o 
   4   1  15      485.83      546.84     38.00 o 
   5   1  15     1622.14     1570.60     46.89 o 
   6   1  15     2709.33     2957.93     61.40 o 
   7   1  15     2163.66     2234.39     59.62 o 
   8   1  15     8594.72     8508.26    107.24 o 
   9   1  15     2365.65     2470.90     74.75 o 
  10   1  15      584.41      704.59     62.49 o 
  11   1  15     1368.65     1259.19     73.27 o 
  12   1  15      111.09       38.39     64.92 o 
   1   2  15      411.38      508.70     33.49 o 
   2   2  15     1069.16     1089.84     38.05 o 
   3   2  15     2427.80     2546.29     52.17 o 
   4   2  15      337.51      351.48     38.89 o 
   5   2  15     2263.15     2245.10     56.46 o 
   6   2  15      289.32      337.35     40.99 o 
   7   2  15       14.78      -12.76     41.14 o 
   8   2  15      833.10     1010.86     55.51 o 
   9   2  15     1869.85     1753.96     67.36 o 
  10   2  15       30.19       -0.51     53.47 o 
  11   2  15        0.47      -43.14     58.09 o 
  12   2  15       75.78      -56.61     75.10 o 
   0   3  15      197.00      342.24     48.57 o 
   1   3  15      827.66      789.28     36.48 o 
   2   3  15      870.00      978.86     36.87 o 
   3   3  15     1158.89     1139.25     43.27 o 
   4   3  15      173.55      198.59     36.65 o 
   5   3  15     5243.19     5209.15     76.14 o 
   6   3  15     4642.85     4374.20     75.86 o 
   7   3  15      702.78      665.23     50.02 o 
   8   3  15      395.47      438.71     53.39 o 
   9   3  15       39.54       11.14     52.74 o 
  10   3  15      332.02      368.88     61.03 o 
  11   3  15      428.72      376.96     69.89 o 
   1   4  15        5.30       18.83     30.25 o 
   2   4  15     1481.47     1295.18     37.33 o 
   3   4  15      119.72      147.46     33.98 o 
   4   4  15        6.18       63.90     34.59 o 
   5   4  15      743.22      764.98     42.03 o 
   6   4  15      785.41      696.26     45.98 o 
   7   4  15     1032.58     1074.02     53.91 o 
   8   4  15      191.15      206.77     50.78 o 
   9   4  15      583.41      611.75     59.27 o 
  10   4  15      162.53       71.69     59.93 o 
  11   4  15      338.51      341.44     67.83 o 
   0   5  15     7827.61     8168.49    104.09 o 
   1   5  15     1866.01     1957.70     42.18 o 
   2   5  15     3716.53     3608.94     55.18 o 
   3   5  15     1122.08     1099.36     38.62 o 
   4   5  15        7.70       23.37     34.16 o 
   5   5  15    16059.35    15341.01    131.60 o 
   6   5  15     2400.29     2538.26     60.41 o 
   7   5  15     1969.10     1918.48     60.96 o 
   8   5  15     2092.82     2102.23     68.43 o 
   9   5  15      300.72      213.74     57.95 o 
  10   5  15      259.83      352.54     63.85 o 
  11   5  15      259.44      426.66     69.42 o 
   1   6  15      220.85      228.17     27.13 o 
   2   6  15     1701.14     1656.30     41.68 o 
   3   6  15     1255.49     1293.45     40.80 o 
   4   6  15      292.38      230.42     38.07 o 
   5   6  15      334.63      309.94     40.77 o 
   6   6  15      149.40      142.21     40.33 o 
   7   6  15     2185.39     2136.46     61.89 o 
   8   6  15      167.73      167.78     50.84 o 
   9   6  15      160.76      182.14     57.68 o 
  10   6  15     1197.46     1233.19     72.89 o 
  11   6  15      455.66      492.17     69.13 o 
   0   7  15    19886.74    19753.37    171.41 o 
   1   7  15      184.69      134.52     28.88 o 
   2   7  15     5785.17     5446.67     64.67 o 
   3   7  15      552.18      579.17     33.78 o 
   4   7  15     6427.63     6549.66     82.17 o 
   5   7  15     5531.35     5480.12     84.34 o 
   6   7  15     2094.50     2216.88     63.61 o 
   7   7  15      256.69      229.58     50.23 o 
   8   7  15     6076.84     6290.20     97.10 o 
   9   7  15       32.80        8.93     51.09 o 
  10   7  15        6.23       27.16     60.00 o 
  11   7  15      458.72      457.93     68.92 o 
   1   8  15      101.46      101.16     29.30 o 
   2   8  15      757.77      664.65     32.12 o 
   3   8  15      355.48      342.97     37.35 o 
   4   8  15      538.45      506.71     41.67 o 
   5   8  15      805.01      831.47     48.87 o 
   6   8  15      412.64      511.83     49.92 o 
   7   8  15        0.60       38.49     48.65 o 
   8   8  15       98.78       66.21     56.41 o 
   9   8  15     1130.53     1014.37     73.24 o 
  10   8  15      558.76      672.69     73.51 o 
   0   9  15     4419.93     4548.46     95.53 o 
   1   9  15     1027.46      985.64     35.64 o 
   2   9  15      271.24      256.43     29.95 o 
   3   9  15      207.40      228.60     35.58 o 
   4   9  15      558.30      606.27     42.63 o 
   5   9  15      758.00      710.62     49.38 o 
   6   9  15     2316.43     2359.70     69.23 o 
   7   9  15      529.06      466.97     55.08 o 
   8   9  15     2526.41     2628.29     82.97 o 
   9   9  15     1159.28     1288.29     78.53 o 
  10   9  15      320.17      310.43     77.37 o 
   1  10  15     1275.19     1248.11     48.80 o 
   2  10  15     1073.30     1027.83     45.46 o 
   3  10  15     2420.49     2331.41     60.06 o 
   4  10  15        5.47      -17.89     39.37 o 
   5  10  15      344.51      318.10     49.02 o 
   6  10  15      314.15      274.96     52.94 o 
   7  10  15      593.86      601.72     60.60 o 
   8  10  15     2026.09     2213.49     83.17 o 
   9  10  15     1172.67     1228.19     80.65 o 
  10  10  15      432.72      486.98     78.46 o 
   0  11  15     2330.53     2341.31    107.23 o 
   1  11  15        2.02        4.77     47.82 o 
   2  11  15      120.14      133.66     36.75 o 
   3  11  15       17.97        3.64     41.20 o 
   4  11  15     3946.56     3938.36    109.54 o 
   5  11  15      603.28      666.63     50.77 o 
   6  11  15     3509.14     3656.07     85.36 o 
   7  11  15     1302.30     1336.52     67.33 o 
   8  11  15      429.21      501.98     62.59 o 
   9  11  15     1523.97     1422.22     83.97 o 
   1  12  15      367.42      351.36     53.31 o 
   2  12  15      793.89      762.40     57.71 o 
   3  12  15     1410.69     1354.13     51.01 o 
   4  12  15       86.94       87.69     45.48 o 
   5  12  15      779.89      726.61     57.96 o 
   6  12  15      430.87      422.26     55.29 o 
   7  12  15      123.94      108.72     54.59 o 
   8  12  15     1721.98     1930.24     77.18 o 
   9  12  15      958.91      963.09     74.59 o 
   0  13  15     4878.51     5108.21    143.23 o 
   1  13  15      344.65      351.87     51.45 o 
   2  13  15      369.47      338.10     52.84 o 
   3  13  15     1220.74     1189.02     54.01 o 
   4  13  15       71.62      141.34     47.71 o 
   5  13  15     3188.48     3066.30     81.39 o 
   6  13  15     1544.63     1638.37     71.48 o 
   7  13  15      899.82      943.98     69.80 o 
   8  13  15     1282.50     1305.57     77.85 o 
   1  14  15       95.97       52.76     46.82 o 
   2  14  15      985.27     1015.08     60.42 o 
   3  14  15       80.05       97.44     46.36 o 
   4  14  15       20.02      -32.04     47.44 o 
   5  14  15     1090.29     1138.89     67.78 o 
   6  14  15     1906.31     1865.93     75.55 o 
   7  14  15      906.80     1037.45     70.28 o 
   8  14  15       13.22       23.46     64.61 o 
   0  15  15    13354.44    13134.76    236.17 o 
   1  15  15     1914.99     1855.61     78.03 o 
   2  15  15      168.76      190.41     55.34 o 
   3  15  15      409.88      394.65     50.56 o 
   4  15  15     3146.24     2994.37     77.90 o 
   5  15  15     5328.28     5240.38    123.59 o 
   6  15  15      332.07      340.88     61.83 o 
   7  15  15      711.57      736.23     72.33 o 
   1  16  15       40.14        0.67     67.55 o 
   2  16  15      326.97      307.53     73.33 o 
   3  16  15      295.85      405.79     65.02 o 
   4  16  15      164.47      113.12     55.92 o 
   5  16  15      347.59      366.21     63.56 o 
   6  16  15       83.85       89.62     67.98 o 
   0  17  15     2167.82     2064.20    134.84 o 
   1  17  15        0.16       64.45     70.96 o 
   2  17  15     1173.10     1362.89     97.56 o 
   3  17  15      250.93      267.48     72.21 o 
   4  17  15      103.41      128.61     61.62 o 
   5  17  15     2332.65     2325.84     95.55 o 
   1  18  15      157.18      256.32     75.79 o 
   2  18  15      913.65     1005.55     92.77 o 
   3  18  15      229.00      140.16     72.50 o 
   0   0  16    12684.56    12845.62    267.24 o 
   1   0  16    11672.69    12134.64    150.97 o 
   2   0  16      979.07     1004.31     51.23 o 
   3   0  16       12.00      -70.56     47.04 o 
   4   0  16     7217.25     7013.80    116.80 o 
   5   0  16     1957.30     2052.46     75.81 o 
   6   0  16     2328.92     2274.85     80.72 o 
   7   0  16      381.10      323.42     66.73 o 
   8   0  16     2931.18     2939.79    106.92 o 
   9   0  16      325.80      352.73     78.69 o 
  10   0  16       37.65      -32.22     96.21 o 
  11   0  16     2281.75     2261.80    119.24 o 
   1   1  16      493.57      677.21     36.37 o 
   2   1  16    12268.09    12374.88    102.77 o 
   3   1  16      199.16      298.86     35.73 o 
   4   1  16       78.19       38.00     35.31 o 
   5   1  16       29.34       15.30     37.07 o 
   6   1  16    13734.70    13268.05    118.04 o 
   7   1  16     1126.59     1133.45     54.28 o 
   8   1  16      211.80      229.75     50.59 o 
   9   1  16      258.71      345.85     55.58 o 
  10   1  16     3077.88     3116.36     85.80 o 
  11   1  16       58.53      -51.55     58.93 o 
   0   2  16        8.98       66.19     46.54 o 
   1   2  16    11281.69    10677.00     93.85 o 
   2   2  16       77.65      104.36     32.90 o 
   3   2  16      586.63      445.91     39.69 o 
   4   2  16     1593.18     1579.93     50.42 o 
   5   2  16     1958.97     2065.98     56.44 o 
   6   2  16       88.74       74.32     41.14 o 
   7   2  16     3191.62     2864.40     67.08 o 
   8   2  16      647.15      706.03     52.73 o 
   9   2  16      324.04      222.32     53.65 o 
  10   2  16      281.11      342.02     57.99 o 
  11   2  16      761.26      662.32     67.91 o 
   1   3  16     1246.60     1112.52     40.92 o 
   2   3  16       14.61        8.50     31.07 o 
   3   3  16      267.62      331.12     38.65 o 
   4   3  16      737.42      693.96     43.15 o 
   5   3  16       12.52       60.70     38.89 o 
   6   3  16     1509.59     1496.44     55.85 o 
   7   3  16       92.18      158.50     46.94 o 
   8   3  16     2696.86     2577.45     74.73 o 
   9   3  16     1787.96     1840.46     72.97 o 
  10   3  16      450.33      364.17     63.55 o 
  11   3  16      627.08      808.89     76.51 o 
   0   4  16     2495.25     2572.14     72.17 o 
   1   4  16    11010.03    10162.92     90.31 o 
   2   4  16        1.51      -17.62     29.84 o 
   3   4  16      564.40      582.70     38.38 o 
   4   4  16     1136.14      966.05     43.06 o 
   5   4  16     3480.52     3667.20     69.90 o 
   6   4  16      398.93      322.41     44.85 o 
   7   4  16     2850.24     2954.39     71.31 o 
   8   4  16      598.16      675.88     57.15 o 
   9   4  16       28.44      -68.91     53.96 o 
  10   4  16     3754.27     3787.72    114.88 o 
  11   4  16      292.08      178.43     67.58 o 
   1   5  16       39.06       28.50     33.12 o 
   2   5  16       14.62      -12.15     32.09 o 
   3   5  16      129.43      165.36     35.00 o 
   4   5  16     4081.45     4070.89     67.04 o 
   5   5  16      170.92      176.30     40.64 o 
   6   5  16     1240.87     1370.68     55.87 o 
   7   5  16       69.69       91.85     45.52 o 
   8   5  16     5390.71     5375.86     99.31 o 
   9   5  16      154.97      108.35     58.44 o 
  10   5  16      517.65      535.63     67.42 o 
  11   5  16       96.50      -33.68     64.62 o 
   0   6  16      706.06      776.50     47.34 o 
   1   6  16     3469.67     3501.77     52.39 o 
   2   6  16      108.65       85.20     32.83 o 
   3   6  16       90.89      140.94     37.77 o 
   4   6  16      412.01      352.60     42.41 o 
   5   6  16     1458.90     1427.24     55.06 o 
   6   6  16       31.10        6.67     43.48 o 
   7   6  16      431.03      379.64     52.06 o 
   8   6  16       24.07      -55.39     51.34 o 
   9   6  16      191.74      280.17     59.86 o 
  10   6  16     2936.40     3245.04     93.96 o 
  11   6  16      552.50      481.15     70.05 o 
   1   7  16     1000.36     1087.68     36.84 o 
   2   7  16     3757.33     3734.94     60.49 o 
   3   7  16     4845.88     4668.03     71.73 o 
   4   7  16     1211.25     1285.99     51.54 o 
   5   7  16      861.76     1039.19     52.08 o 
   6   7  16     5459.28     5572.99     91.39 o 
   7   7  16     1853.83     1864.01     70.40 o 
   8   7  16     1330.39     1333.24     64.86 o 
   9   7  16      147.78      193.70     55.29 o 
  10   7  16     2731.34     2713.84     87.84 o 
   0   8  16     1164.69     1215.07     53.24 o 
   1   8  16     6766.92     6681.34     71.92 o 
   2   8  16      417.53      481.05     37.21 o 
   3   8  16     1099.67     1214.45     47.32 o 
   4   8  16     3271.70     3237.82     67.69 o 
   5   8  16     3773.33     3941.02     88.36 o 
   6   8  16      404.95      433.14     52.57 o 
   7   8  16     1045.22     1024.23     63.97 o 
   8   8  16      865.68      794.94     65.69 o 
   9   8  16       19.94        1.23     62.26 o 
  10   8  16       88.47      180.75     74.49 o 
   1   9  16       45.94       17.80     33.36 o 
   2   9  16     5397.34     5380.91     76.64 o 
   3   9  16       11.11       88.15     36.88 o 
   4   9  16       57.80       -7.95     40.90 o 
   5   9  16      145.48      249.19     47.47 o 
   6   9  16     7183.02     7090.36    110.00 o 
   7   9  16      502.61      642.84     63.21 o 
   8   9  16       81.00      186.37     61.42 o 
   9   9  16       87.07       79.55     67.14 o 
  10   9  16     1767.66     1764.89     96.18 o 
   0  10  16     2477.85     2233.59     87.02 o 
   1  10  16    14051.99    13401.06    124.58 o 
   2  10  16      410.24      401.67     43.53 o 
   3  10  16      583.14      565.20     42.54 o 
   4  10  16     1894.87     1814.26     59.25 o 
   5  10  16        5.17      -11.31     45.77 o 
   6  10  16      980.63      979.21     61.37 o 
   7  10  16      821.01      779.63     63.29 o 
   8  10  16      325.39      362.78     63.96 o 
   9  10  16      821.58      671.32     75.85 o 
   1  11  16     1055.12     1038.50     51.21 o 
   2  11  16     1404.38     1288.39     52.02 o 
   3  11  16     3897.17     3873.91     82.11 o 
   4  11  16       10.91       17.28     43.85 o 
   5  11  16     1164.16     1080.35     56.03 o 
   6  11  16     3251.85     3387.05     83.68 o 
   7  11  16      579.10      736.90     62.70 o 
   8  11  16      643.34      676.37     67.79 o 
   9  11  16        0.63      -98.08     66.01 o 
   0  12  16      187.81       19.59     72.06 o 
   1  12  16     5225.80     5176.26    100.25 o 
   2  12  16      100.73      105.05     47.08 o 
   3  12  16      557.01      489.88     48.08 o 
   4  12  16        8.07        6.09     47.74 o 
   5  12  16      732.58      688.15     59.04 o 
   6  12  16        2.21       73.51     56.92 o 
   7  12  16     1636.48     1544.28     76.29 o 
   8  12  16       87.05      -26.07     60.77 o 
   1  13  16       58.83      123.18     50.99 o 
   2  13  16      231.70      258.63     46.49 o 
   3  13  16        1.82      -69.04     46.92 o 
   4  13  16       49.74      109.05     54.05 o 
   5  13  16       17.01       -4.70     51.98 o 
   6  13  16     1666.98     1821.21     74.61 o 
   7  13  16      229.01      269.95     64.48 o 
   8  13  16     1172.82     1126.11     77.41 o 
   0  14  16      129.30      220.59     87.56 o 
   1  14  16     1620.35     1689.07     68.22 o 
   2  14  16       18.30       35.40     52.46 o 
   3  14  16      194.02      171.67     48.62 o 
   4  14  16      114.27      156.31     52.79 o 
   5  14  16     4119.41     3813.27     98.47 o 
   6  14  16       62.40      161.92     63.31 o 
   7  14  16      991.37     1189.59     79.37 o 
   1  15  16     1444.62     1394.15     76.25 o 
   2  15  16      463.00      412.33     66.09 o 
   3  15  16      793.19      771.44     52.15 o 
   4  15  16      533.62      486.68     57.18 o 
   5  15  16      554.39      667.14     74.15 o 
   6  15  16     1875.99     1971.59     81.30 o 
   0  16  16      183.83      172.25     85.06 o 
   1  16  16     1227.06     1272.66     72.03 o 
   2  16  16       12.88      -87.44     58.29 o 
   3  16  16      432.90      481.76     54.07 o 
   4  16  16       74.57       94.06     54.98 o 
   5  16  16     2165.69     2289.46     78.65 o 
   1  17  16       28.85      -50.46     72.94 o 
   2  17  16      418.43      373.58     86.29 o 
   3  17  16      393.33      292.50     63.20 o 
   4  17  16      429.52      451.98     68.96 o 
   0  18  16       49.26       45.42    104.62 o 
   1  18  16     2791.32     2913.63    110.95 o 
   2  18  16      131.73      117.71     85.12 o 
   1   0  17     3007.75     3128.29     79.12 o 
   2   0  17    11312.18    10831.11    141.91 o 
   3   0  17      493.09      355.90     53.62 o 
   4   0  17      340.50      340.74     57.88 o 
   5   0  17     4014.87     4139.89    101.54 o 
   6   0  17      638.70      562.00     67.05 o 
   7   0  17      954.02     1052.65     82.24 o 
   8   0  17       51.83       40.77     69.31 o 
   9   0  17     3143.78     3498.56    120.62 o 
  10   0  17      368.17      297.53     86.91 o 
  11   0  17     1452.73     1393.76    107.62 o 
   0   1  17     9070.30     8898.36    126.06 o 
   1   1  17    12241.41    12068.74     99.88 o 
   2   1  17      516.09      557.05     38.92 o 
   3   1  17     1626.11     1835.25     52.59 o 
   4   1  17       13.74       78.50     37.41 o 
   5   1  17      443.16      385.58     40.67 o 
   6   1  17     2610.18     2542.49     61.46 o 
   7   1  17    10058.14    10067.27    112.35 o 
   8   1  17      774.44      797.20     61.21 o 
   9   1  17      578.65      597.38     59.67 o 
  10   1  17     3307.92     3384.12     88.91 o 
  11   1  17      507.55      485.17     66.94 o 
   1   2  17       46.52       59.71     34.60 o 
   2   2  17     5759.11     5602.92     73.22 o 
   3   2  17      566.43      589.61     41.54 o 
   4   2  17      184.69      128.73     39.83 o 
   5   2  17      537.91      524.27     44.96 o 
   6   2  17      595.81      623.29     49.73 o 
   7   2  17       67.41       95.97     50.29 o 
   8   2  17        1.11       -2.81     51.69 o 
   9   2  17      357.70      385.84     60.47 o 
  10   2  17     1738.97     1675.99     76.26 o 
  11   2  17       15.03      -13.47     65.97 o 
   0   3  17     1103.30      961.16     60.34 o 
   1   3  17     1459.93     1442.89     45.48 o 
   2   3  17      562.83      527.28     34.78 o 
   3   3  17      138.46      138.01     39.09 o 
   4   3  17     5174.93     5050.78     79.14 o 
   5   3  17      166.54      232.15     41.72 o 
   6   3  17     7478.21     7180.46     95.32 o 
   7   3  17     3398.16     3081.92     75.12 o 
   8   3  17      548.70      597.47     57.89 o 
   9   3  17       37.87       36.81     57.62 o 
  10   3  17      705.00      586.65     68.80 o 
  11   3  17      267.45      256.55     69.75 o 
   1   4  17       22.15       42.10     35.11 o 
   2   4  17      119.99      129.31     32.97 o 
   3   4  17      210.50      216.20     37.34 o 
   4   4  17     1047.04     1096.06     46.20 o 
   5   4  17      122.75      122.40     42.38 o 
   6   4  17     2967.52     3076.95     69.25 o 
   7   4  17       10.47      -63.33     45.57 o 
   8   4  17     1490.67     1505.94     68.22 o 
   9   4  17      898.15     1008.52     68.31 o 
  10   4  17     2575.42     2692.44     90.27 o 
  11   4  17      197.88      313.03     69.61 o 
   0   5  17      268.93      245.46     52.18 o 
   1   5  17     3317.01     3088.23     55.09 o 
   2   5  17       39.15       61.89     35.80 o 
   3   5  17      106.89      116.55     37.27 o 
   4   5  17    18196.86    17739.18    142.80 o 
   5   5  17      954.65      949.85     50.47 o 
   6   5  17     4532.99     4552.55     85.64 o 
   7   5  17     5530.02     5644.29     94.79 o 
   8   5  17     1197.98     1372.85     66.78 o 
   9   5  17       41.03        8.33     58.05 o 
  10   5  17       19.47      -34.51     61.12 o 
  11   5  17      517.34      956.44    382.58 o 
   1   6  17       49.91       20.85     32.50 o 
   2   6  17       50.93       73.75     37.50 o 
   3   6  17        6.79      -55.04     38.98 o 
   4   6  17      378.73      435.88     46.28 o 
   5   6  17       99.00      182.38     48.01 o 
   6   6  17     2470.34     2367.73     71.81 o 
   7   6  17      283.45      315.18     52.63 o 
   8   6  17     2585.92     2506.14     77.23 o 
   9   6  17     2753.98     2875.74     86.36 o 
  10   6  17      946.75      958.22     73.57 o 
   0   7  17     3393.69     3218.11     89.90 o 
   1   7  17     7700.17     7547.15     83.00 o 
   2   7  17       59.12      112.64     38.14 o 
   3   7  17     1757.49     1704.19     53.27 o 
   4   7  17     1788.31     1774.93     58.96 o 
   5   7  17      720.64      703.64     52.20 o 
   6   7  17     2163.10     2213.89     72.75 o 
   7   7  17     6268.45     6326.73    108.76 o 
   8   7  17        1.58       43.54     61.54 o 
   9   7  17     1832.80     1806.35     75.70 o 
  10   7  17      778.76      907.16     68.69 o 
   1   8  17     1275.19     1347.99     44.94 o 
   2   8  17     2282.04     2425.73     56.16 o 
   3   8  17     3312.83     3271.34     67.84 o 
   4   8  17      326.47      325.41     47.57 o 
   5   8  17     1465.15     1483.94     63.01 o 
   6   8  17       20.51       19.13     52.10 o 
   7   8  17     1281.45     1318.56     68.73 o 
   8   8  17       20.69       88.27     62.47 o 
   9   8  17      975.48     1159.38     84.29 o 
  10   8  17      911.71      691.67     84.34 o 
   0   9  17     4520.52     4556.18    104.11 o 
   1   9  17     5807.23     5434.69     77.77 o 
   2   9  17        4.90      -39.22     37.26 o 
   3   9  17      775.67      839.10     51.55 o 
   4   9  17       16.14      -35.84     45.13 o 
   5   9  17      104.05      121.92     50.71 o 
   6   9  17      675.79      722.30     61.82 o 
   7   9  17     4910.11     4966.19    107.45 o 
   8   9  17      302.71      317.47     68.15 o 
   9   9  17      481.96      703.21     76.93 o 
   1  10  17        3.12      -24.53     42.92 o 
   2  10  17     4991.03     5057.87     87.76 o 
   3  10  17      494.50      470.89     44.05 o 
   4  10  17       14.20       64.72     44.54 o 
   5  10  17      180.98      151.48     49.81 o 
   6  10  17       25.93       77.32     53.40 o 
   7  10  17       70.09      141.51     59.39 o 
   8  10  17      167.75       61.52     63.17 o 
   9  10  17      681.69      642.47     77.68 o 
   0  11  17     1485.50     1576.66     87.04 o 
   1  11  17     1081.16     1170.30     52.69 o 
   2  11  17      259.74      296.45     44.87 o 
   3  11  17       57.69       51.40     47.21 o 
   4  11  17     1432.64     1380.74     63.80 o 
   5  11  17      814.38      807.65     59.41 o 
   6  11  17     1931.77     1894.13     75.94 o 
   7  11  17     2822.20     2911.92     87.98 o 
   8  11  17        5.61      -25.78     61.43 o 
   9  11  17      320.62      320.01     83.29 o 
   1  12  17        8.77      -32.05     41.72 o 
   2  12  17     3372.92     3137.59     79.80 o 
   3  12  17        2.64      -19.36     45.17 o 
   4  12  17        2.56       42.51     50.00 o 
   5  12  17      305.67      247.89     57.32 o 
   6  12  17     1284.39     1315.07     72.81 o 
   7  12  17      422.45      374.71     66.62 o 
   8  12  17       58.88       60.11     68.86 o 
   0  13  17      126.04      286.42     80.18 o 
   1  13  17     3562.56     3666.85     95.25 o 
   2  13  17       29.97       40.91     44.41 o 
   3  13  17      117.44       79.61     51.91 o 
   4  13  17     1618.75     1717.67     73.77 o 
   5  13  17        1.71      -40.10     58.32 o 
   6  13  17     5488.81     5495.83    113.08 o 
   7  13  17     3425.05     3527.96     98.96 o 
   1  14  17      485.88      612.24     60.98 o 
   2  14  17      317.00      255.61     48.55 o 
   3  14  17      496.44      460.83     55.22 o 
   4  14  17      647.78      684.00     61.58 o 
   5  14  17      920.83      953.01     69.84 o 
   6  14  17      945.82      893.79     81.30 o 
   7  14  17      295.43      121.32     69.67 o 
   0  15  17        1.42       80.36     92.53 o 
   1  15  17     3466.65     3612.44    108.41 o 
   2  15  17      283.30      321.21     63.67 o 
   3  15  17     1094.16     1253.25     61.69 o 
   4  15  17     1699.38     1786.75     81.92 o 
   5  15  17      947.50      982.04     67.66 o 
   6  15  17     2920.73     2976.63     94.14 o 
   1  16  17      384.34      436.23     69.58 o 
   2  16  17        6.23       96.01     69.21 o 
   3  16  17       80.05      108.70     59.59 o 
   4  16  17      202.95      172.95     63.78 o 
   5  16  17      409.80      443.83     69.09 o 
   0  17  17      614.32      537.47    116.68 o 
   1  17  17     1651.33     1760.42     98.28 o 
   2  17  17       15.96      -54.69     89.51 o 
   3  17  17       36.43      -66.93     60.03 o 
   0   0  18     1029.85      927.51     79.33 o 
   1   0  18     1722.89     1773.44     67.89 o 
   2   0  18     2409.88     2579.28     89.74 o 
   3   0  18     3775.55     3832.06     99.09 o 
   4   0  18     2411.43     2432.33     81.89 o 
   5   0  18     3874.93     3907.41     98.07 o 
   6   0  18        1.48       45.38     61.02 o 
   7   0  18     2066.81     2066.52     94.96 o 
   8   0  18        4.96      -42.98     70.64 o 
   9   0  18      451.30      358.76     79.69 o 
  10   0  18     3225.02     3406.50    140.05 o 
  11   0  18      208.11       87.09     92.12 o 
   1   1  18     4190.19     4382.76     68.53 o 
   2   1  18     1234.91     1174.23     44.34 o 
   3   1  18      107.85      135.11     40.13 o 
   4   1  18      458.97      499.46     44.91 o 
   5   1  18     5768.23     5636.03     80.10 o 
   6   1  18      897.31      890.98     50.21 o 
   7   1  18      428.17      393.34     49.96 o 
   8   1  18      397.25      451.12     53.63 o 
   9   1  18     4883.02     4929.61     99.98 o 
  10   1  18      324.09      294.17     59.33 o 
  11   1  18       86.08       42.07     63.52 o 
   0   2  18      230.90      325.01     59.34 o 
   1   2  18     6080.02     6074.38     85.64 o 
   2   2  18     6273.86     6327.43     78.86 o 
   3   2  18      180.91      123.29     39.69 o 
   4   2  18     9672.22     9489.57    101.84 o 
   5   2  18      703.34      735.86     48.25 o 
   6   2  18       11.68      -61.20     43.98 o 
   7   2  18      320.70      257.49     51.13 o 
   8   2  18      768.93      790.14     61.76 o 
   9   2  18      125.10      224.41     59.27 o 
  10   2  18     1592.56     1853.16     83.37 o 
  11   2  18       21.34      -85.41    148.64 o 
   1   3  18     1439.42     1423.71     48.72 o 
   2   3  18        5.85      -23.34     36.41 o 
   3   3  18      154.21      207.03     41.09 o 
   4   3  18     1359.19     1349.78     52.22 o 
   5   3  18     6735.25     6745.85    103.95 o 
   6   3  18      106.17      137.76     45.47 o 
   7   3  18        5.61       -3.74     48.37 o 
   8   3  18        7.09       54.53     55.08 o 
   9   3  18     5658.94     5897.13    116.97 o 
  10   3  18      756.32      687.71     69.68 o 
   0   4  18      338.71      348.99     55.50 o 
   1   4  18      382.35      380.18     40.70 o 
   2   4  18     4586.63     4506.66     73.42 o 
   3   4  18      210.78      150.30     39.50 o 
   4   4  18     4203.78     4111.13     74.48 o 
   5   4  18       17.38       38.01     43.06 o 
   6   4  18      263.27      272.21     47.57 o 
   7   4  18        3.49      -51.19     50.85 o 
   8   4  18      939.93      921.61     64.00 o 
   9   4  18      803.82      859.82     68.51 o 
  10   4  18      697.84      855.32     72.91 o 
   1   5  18      118.01      114.80     35.69 o 
   2   5  18     2781.45     2709.41     59.13 o 
   3   5  18      127.31      105.06     39.63 o 
   4   5  18       32.65       85.98     41.88 o 
   5   5  18     8140.57     7984.64    119.11 o 
   6   5  18      559.97      587.91     54.21 o 
   7   5  18      268.74      277.09     54.82 o 
   8   5  18       13.45      -11.67     53.54 o 
   9   5  18     5866.12     5669.59    134.61 o 
  10   5  18       90.74        3.99     63.92 o 
   0   6  18    10067.90     9370.22    139.38 o 
   1   6  18      964.65      955.35     45.92 o 
   2   6  18     3203.84     3231.76     71.96 o 
   3   6  18       34.39       -5.16     40.13 o 
   4   6  18    11589.35    11532.68    124.46 o 
   5   6  18       12.27       20.74     49.29 o 
   6   6  18      594.89      506.45     55.91 o 
   7   6  18        4.78       74.80     51.56 o 
   8   6  18      153.98      126.88     58.80 o 
   9   6  18        3.84      130.68     61.93 o 
  10   6  18      387.29      435.84     69.78 o 
   1   7  18        3.01       49.18     37.36 o 
   2   7  18     9753.77     9580.60    101.53 o 
   3   7  18        0.54       25.85     41.53 o 
   4   7  18       95.01       86.41     46.89 o 
   5   7  18     8130.86     7910.00    108.99 o 
   6   7  18     4630.18     4931.63    101.25 o 
   7   7  18        4.40      -36.02     56.37 o 
   8   7  18        6.12       76.11     63.23 o 
   9   7  18     4258.79     4409.56    116.52 o 
  10   7  18      331.65      264.52     72.82 o 
   0   8  18      338.74      249.09     58.44 o 
   1   8  18     7460.31     7379.55     90.91 o 
   2   8  18     5225.00     5109.70     82.37 o 
   3   8  18     1139.99     1220.35     54.18 o 
   4   8  18     9814.47     9760.80    114.53 o 
   5   8  18     3122.26     3060.93     81.19 o 
   6   8  18       26.70      110.73     55.99 o 
   7   8  18       48.88      -19.36     58.12 o 
   8   8  18       29.22      -94.46     65.90 o 
   9   8  18        0.12       62.38     73.16 o 
   1   9  18     1414.48     1521.10     52.54 o 
   2   9  18      100.07      139.78     43.51 o 
   3   9  18      586.63      614.96     51.42 o 
   4   9  18     1084.14     1195.66     60.19 o 
   5   9  18     4600.55     4620.54     99.86 o 
   6   9  18      564.27      597.39     64.35 o 
   7   9  18      155.97      235.76     64.25 o 
   8   9  18      255.29      355.13     72.38 o 
   9   9  18     3908.07     4123.16    118.70 o 
   0  10  18      948.94      941.57     82.56 o 
   1  10  18     2302.62     2321.08     68.61 o 
   2  10  18     4245.88     3976.14     86.21 o 
   3  10  18      328.67      287.23     46.26 o 
   4  10  18      270.84      289.86     48.68 o 
   5  10  18      591.93      616.70     56.75 o 
   6  10  18       41.94       29.04     57.08 o 
   7  10  18      500.39      622.13     66.20 o 
   8  10  18      960.61      952.09     78.30 o 
   9  10  18       16.13       42.24     73.39 o 
   1  11  18     1996.85     2068.76     64.61 o 
   2  11  18     1662.81     1697.14     70.87 o 
   3  11  18       75.20       -5.87     49.33 o 
   4  11  18      333.01      295.27     55.63 o 
   5  11  18     3742.31     3575.44     90.91 o 
   6  11  18     1265.02     1318.45     72.90 o 
   7  11  18      262.60      165.50     65.91 o 
   8  11  18     1146.58     1180.82     81.96 o 
   0  12  18      610.67      650.34     72.04 o 
   1  12  18      317.51      319.50     52.18 o 
   2  12  18     1268.87     1288.92     63.36 o 
   3  12  18      418.63      368.61     54.93 o 
   4  12  18      606.84      603.82     57.79 o 
   5  12  18      114.01      121.80     57.12 o 
   6  12  18       61.24      102.18     60.34 o 
   7  12  18      550.80      565.02     74.78 o 
   8  12  18     1277.04     1093.93    220.04 o 
   1  13  18     1395.70     1519.53     62.06 o 
   2  13  18      573.89      610.91     54.90 o 
   3  13  18        5.14       31.35     54.73 o 
   4  13  18      228.39      245.00     61.38 o 
   5  13  18     2597.41     2685.08     89.62 o 
   6  13  18      388.08      411.84     70.94 o 
   7  13  18        0.05        2.16     68.83 o 
   0  14  18     2121.15     2410.89    119.56 o 
   1  14  18      599.31      589.54     51.19 o 
   2  14  18     1718.33     1645.38     72.78 o 
   3  14  18       81.68       41.73     54.18 o 
   4  14  18    11012.02    11184.72    151.63 o 
   5  14  18        3.36      -52.42     61.36 o 
   6  14  18      550.08      481.68     72.56 o 
   1  15  18      149.18      222.57     69.85 o 
   2  15  18     5927.40     6050.55    140.74 o 
   3  15  18        3.25      -48.61     55.08 o 
   4  15  18        3.53       82.28     56.85 o 
   5  15  18     1571.23     1640.82     77.90 o 
   0  16  18     3133.06     3351.77    149.74 o 
   1  16  18      479.10      418.51     75.66 o 
   2  16  18     1169.76     1055.51     73.81 o 
   3  16  18      232.32      248.07     64.62 o 
   4  16  18     4265.06     4244.03    111.79 o 
   1  17  18        7.79      -38.50     72.55 o 
   2  17  18      884.74     1013.22    171.30 o 
   1   0  19    26017.84    24890.26    230.72 o 
   2   0  19     6213.58     6183.88    132.35 o 
   3   0  19    13129.37    12565.26    164.34 o 
   4   0  19      402.98      337.21     60.76 o 
   5   0  19     1790.71     1956.44     82.23 o 
   6   0  19     3773.28     3884.46    122.12 o 
   7   0  19      310.90      381.14     73.89 o 
   8   0  19      182.90      203.21     75.97 o 
   9   0  19      900.97      996.50     90.57 o 
  10   0  19     4435.31     4309.94    141.66 o 
   0   1  19    13766.36    13962.43    173.38 o 
   1   1  19    10688.14    10767.10    102.90 o 
   2   1  19     1198.38     1124.34     46.76 o 
   3   1  19     1467.90     1436.68     53.66 o 
   4   1  19     1616.99     1583.01     57.05 o 
   5   1  19      496.05      505.68     47.28 o 
   6   1  19        4.74      -52.25     46.83 o 
   7   1  19     2596.71     2522.73     75.61 o 
   8   1  19     2756.51     2820.96     81.36 o 
   9   1  19     1926.23     2127.35     79.82 o 
  10   1  19        9.35        4.92     63.97 o 
   1   2  19     5160.48     4902.16     74.82 o 
   2   2  19     1160.11     1199.80     47.35 o 
   3   2  19     1396.30     1461.14     52.96 o 
   4   2  19      333.35      236.02     45.54 o 
   5   2  19     2904.36     2947.12     69.17 o 
   6   2  19     2114.49     2138.17     67.30 o 
   7   2  19      355.67      416.69     54.42 o 
   8   2  19       11.50        7.26     54.29 o 
   9   2  19       77.73       45.26     61.22 o 
  10   2  19     1813.03     1823.31     84.42 o 
   0   3  19     2425.97     2535.03     82.56 o 
   1   3  19       59.93       68.52     40.62 o 
   2   3  19      431.48      450.75     41.76 o 
   3   3  19      744.43      879.38     48.04 o 
   4   3  19        1.71        8.44     43.04 o 
   5   3  19    10127.73     9504.07    109.93 o 
   6   3  19     1210.20     1180.41     56.36 o 
   7   3  19      449.83      363.38     54.51 o 
   8   3  19      222.99      219.94     59.26 o 
   9   3  19      272.56      289.33     63.12 o 
  10   3  19      332.10      293.52     66.57 o 
   1   4  19     1993.32     1982.47     53.91 o 
   2   4  19      569.78      599.58     44.26 o 
   3   4  19      154.61      105.03     41.01 o 
   4   4  19      309.66      229.79     44.56 o 
   5   4  19      435.00      471.67     49.13 o 
   6   4  19      179.63      172.00     51.23 o 
   7   4  19     4032.04     3984.73     89.00 o 
   8   4  19     1311.53     1317.27     70.69 o 
   9   4  19      260.72      363.35     64.23 o 
  10   4  19      120.06       92.08     65.59 o 
   0   5  19     2009.21     2065.81     81.18 o 
   1   5  19       35.64       35.10     40.92 o 
   2   5  19      104.74       51.06     41.87 o 
   3   5  19     1554.76     1705.39     60.24 o 
   4   5  19      118.97      123.73     47.90 o 
   5   5  19     9701.31     9594.33    120.49 o 
   6   5  19     2032.46     1998.98     67.90 o 
   7   5  19      960.71     1074.28     65.73 o 
   8   5  19      723.80      661.40     65.57 o 
   9   5  19     1326.92     1320.04     76.07 o 
  10   5  19      469.42      442.65     71.00 o 
   1   6  19     4556.46     4369.77     75.58 o 
   2   6  19     1923.78     1928.98     59.09 o 
   3   6  19      191.02      145.73     46.38 o 
   4   6  19        4.20      -48.78     46.19 o 
   5   6  19      815.72      721.83     57.23 o 
   6   6  19      848.94      764.08     61.33 o 
   7   6  19     1813.50     1972.40     83.44 o 
   8   6  19      653.63      710.38     67.49 o 
   9   6  19      670.87      679.42     78.91 o 
   0   7  19     6192.53     6013.01    118.47 o 
   1   7  19     4219.53     4039.98     73.01 o 
   2   7  19      211.94      161.37     44.06 o 
   3   7  19        0.74       53.87     45.74 o 
   4   7  19      904.66     1033.68     59.64 o 
   5   7  19      935.58      965.24     61.23 o 
   6   7  19     1559.91     1710.38     74.37 o 
   7   7  19     2079.26     2313.04     82.76 o 
   8   7  19     1921.87     2078.92     90.59 o 
   9   7  19      320.60      523.11     80.37 o 
   1   8  19     5789.32     5580.23     84.56 o 
   2   8  19     2937.16     2876.13     69.28 o 
   3   8  19     2106.78     2288.69     69.76 o 
   4   8  19       30.50       91.58     55.01 o 
   5   8  19     3961.33     4066.29     98.17 o 
   6   8  19     2689.59     2603.01     87.29 o 
   7   8  19        4.53       84.12     62.72 o 
   8   8  19       11.96      -36.89     68.11 o 
   9   8  19      219.95      332.00     79.12 o 
   0   9  19     4692.15     5010.00    134.98 o 
   1   9  19     4028.40     4024.32     77.95 o 
   2   9  19      237.14      224.35     46.34 o 
   3   9  19      624.71      738.58     55.09 o 
   4   9  19      840.66      916.54     64.75 o 
   5   9  19       68.39      124.15     57.71 o 
   6   9  19      167.70      187.51     60.89 o 
   7   9  19      996.14     1150.94     75.68 o 
   8   9  19     1104.50     1095.37     83.14 o 
   1  10  19     8296.42     8172.29    110.65 o 
   2  10  19     1358.54     1382.61     65.59 o 
   3  10  19     2250.60     2383.68     77.44 o 
   4  10  19      150.22      153.41     52.51 o 
   5  10  19      547.29      615.91     61.79 o 
   6  10  19      496.16      572.75     66.19 o 
   7  10  19        7.97        5.04     62.98 o 
   8  10  19       48.42       62.14     70.18 o 
   0  11  19     4849.20     4887.14    127.07 o 
   1  11  19     1775.11     1869.06     64.25 o 
   2  11  19     1038.02     1080.13     60.29 o 
   3  11  19       68.24       15.45     53.30 o 
   4  11  19        0.77       14.73     56.07 o 
   5  11  19     3657.80     3537.58     98.49 o 
   6  11  19       80.24       80.33     64.60 o 
   7  11  19      532.27      680.06     76.60 o 
   8  11  19      798.07      741.87    110.94 o 
   1  12  19     3239.20     3342.73     87.50 o 
   2  12  19       43.46      -18.85     56.79 o 
   3  12  19      917.36      983.50     70.69 o 
   4  12  19      176.99       97.35     57.73 o 
   5  12  19      596.61      723.84     67.46 o 
   6  12  19      131.34      154.22     66.98 o 
   7  12  19      845.88      917.79     79.91 o 
   0  13  19     1944.65     2021.57     98.69 o 
   1  13  19       89.41       60.36     53.61 o 
   2  13  19      246.40      235.41     56.66 o 
   3  13  19        2.22       48.63     57.83 o 
   4  13  19      396.60      479.29     66.23 o 
   5  13  19     4084.58     3829.02    104.87 o 
   6  13  19       97.65      -20.72     71.67 o 
   1  14  19     1647.01     1536.78     66.08 o 
   2  14  19      337.77      432.15     56.56 o 
   3  14  19       85.67       11.98     56.13 o 
   4  14  19      247.72      317.02     62.51 o 
   5  14  19     1144.77     1538.10     80.86 o 
   0  15  19     2740.70     2990.13    148.22 o 
   1  15  19      560.91      627.88     60.68 o 
   2  15  19      276.43      359.56     60.34 o 
   3  15  19       14.17       78.08     61.78 o 
   4  15  19       31.59      -21.95     61.58 o 
   1  16  19     2327.91     2446.24     99.30 o 
   2  16  19      401.84      437.44     62.95 o 
   3  16  19      211.23      215.03     97.86 o 
   0   0  20      381.51      387.67     87.08 o 
   1   0  20     1983.79     2053.85     76.44 o 
   2   0  20     2708.28     2638.51     95.75 o 
   3   0  20    23096.79    23228.21    289.94 o 
   4   0  20      109.38      215.99     62.79 o 
   5   0  20      238.22      306.18     64.08 o 
   6   0  20       84.53        3.26     66.18 o 
   7   0  20     2095.83     2040.44     95.22 o 
   8   0  20      532.51      559.42     81.03 o 
   9   0  20     1724.35     1798.32    101.63 o 
  10   0  20      217.94      191.08     94.04 o 
   1   1  20     3092.21     3178.33     64.75 o 
   2   1  20      128.45      176.73     39.54 o 
   3   1  20       94.82      106.19     44.09 o 
   4   1  20     1397.92     1510.31     58.35 o 
   5   1  20     4545.76     4662.04     86.99 o 
   6   1  20       55.05       85.18     49.74 o 
   7   1  20     1328.29     1398.36     66.38 o 
   8   1  20      632.54      512.58     60.17 o 
   9   1  20      139.13       83.96     62.85 o 
  10   1  20       25.44       48.92     65.63 o 
   0   2  20       20.20      -55.93     55.81 o 
   1   2  20      105.98      123.06     38.58 o 
   2   2  20       74.78        9.62     39.47 o 
   3   2  20    15116.69    15044.89    135.88 o 
   4   2  20       82.43       67.34     45.22 o 
   5   2  20       48.58      113.56     47.50 o 
   6   2  20        0.70       16.39     48.60 o 
   7   2  20      199.02      184.27     53.70 o 
   8   2  20       30.08       36.56     58.60 o 
   9   2  20     2996.61     2962.12     92.93 o 
  10   2  20       38.81       25.58     65.44 o 
   1   3  20     1853.66     1905.36     56.99 o 
   2   3  20      932.48     1044.94     48.61 o 
   3   3  20       18.52      -12.27     42.39 o 
   4   3  20     1046.47     1157.49     55.04 o 
   5   3  20     1650.39     1652.59     61.46 o 
   6   3  20      382.88      243.85     55.32 o 
   7   3  20      765.56      760.34     63.93 o 
   8   3  20      526.16      529.85     63.87 o 
   9   3  20      256.71      217.74     62.98 o 
  10   3  20      192.79      265.51     67.09 o 
   0   4  20      343.44      332.73     59.73 o 
   1   4  20     1060.29     1053.31     53.29 o 
   2   4  20     1339.14     1333.28     53.97 o 
   3   4  20    11441.01    11168.47    117.41 o 
   4   4  20      840.72      782.57     54.60 o 
   5   4  20     1461.17     1557.91     64.69 o 
   6   4  20       69.79      119.86     53.11 o 
   7   4  20      162.84      147.83     56.78 o 
   8   4  20       62.81       69.71     58.61 o 
   9   4  20     2392.07     2267.21     86.41 o 
   1   5  20     9850.20     9680.94    106.67 o 
   2   5  20      348.24      395.33     48.90 o 
   3   5  20      395.58      519.75     52.49 o 
   4   5  20     1293.48     1324.23     61.65 o 
   5   5  20     1215.97     1332.78     64.99 o 
   6   5  20      515.39      377.79     53.73 o 
   7   5  20      253.41      138.39     57.08 o 
   8   5  20      375.48      341.94     66.63 o 
   9   5  20       30.83      168.02     68.98 o 
   0   6  20      674.80      863.99     69.49 o 
   1   6  20     2828.35     2791.94     66.61 o 
   2   6  20     1076.38     1174.24     55.23 o 
   3   6  20    15555.53    15390.53    155.80 o 
   4   6  20      292.04      251.83     51.70 o 
   5   6  20     6425.70     6046.20    105.94 o 
   6   6  20      854.76     1002.94     65.40 o 
   7   6  20      584.13      794.91     70.51 o 
   8   6  20      282.94      427.11     71.33 o 
   9   6  20      659.10      717.79     72.25 o 
   1   7  20     6714.19     6490.81     95.64 o 
   2   7  20      162.30      177.81     47.78 o 
   3   7  20      645.58      669.29     53.92 o 
   4   7  20     1518.46     1568.18     65.55 o 
   5   7  20     3706.30     4010.24     92.49 o 
   6   7  20        1.26      -24.95     57.82 o 
   7   7  20      452.95      347.87     71.96 o 
   8   7  20      532.72      307.93     74.39 o 
   9   7  20       56.61      108.31     77.03 o 
   0   8  20      184.28      210.62     67.06 o 
   1   8  20     1111.54     1185.77     58.29 o 
   2   8  20      380.49      412.47     51.72 o 
   3   8  20    14432.38    14248.11    150.96 o 
   4   8  20      686.61      815.32     63.21 o 
   5   8  20     2540.73     2429.43     84.92 o 
   6   8  20      267.37      216.48     63.13 o 
   7   8  20     1228.71     1325.94     88.76 o 
   8   8  20       17.31       87.64     71.40 o 
   1   9  20     1487.24     1478.25     59.33 o 
   2   9  20        7.99       -1.68     46.83 o 
   3   9  20      211.60      190.29     52.77 o 
   4   9  20     1414.39     1449.00     70.82 o 
   5   9  20     1839.89     2011.34     79.15 o 
   6   9  20       11.29      -30.41     59.67 o 
   7   9  20     1073.95     1182.19     78.49 o 
   8   9  20      432.54      442.90     75.70 o 
   0  10  20      658.40      723.15     83.10 o 
   1  10  20      382.66      409.66     55.37 o 
   2  10  20     1134.10      948.17     63.73 o 
   3  10  20     5987.26     6286.26    122.10 o 
   4  10  20        2.23      -80.05     60.11 o 
   5  10  20      555.20      462.93     66.00 o 
   6  10  20        1.50       53.61     61.86 o 
   7  10  20       58.85       53.89     64.34 o 
   8  10  20      186.34      181.32    243.33 o 
   1  11  20      246.47      244.41     51.98 o 
   2  11  20     1569.53     1488.87     70.29 o 
   3  11  20      876.83      835.36     66.94 o 
   4  11  20      726.19      650.19     68.35 o 
   5  11  20      579.54      843.44     73.64 o 
   6  11  20      261.30      390.54     72.70 o 
   7  11  20     3648.15     3734.88    142.34 o 
   0  12  20       13.78       57.09     74.09 o 
   1  12  20       67.62       19.55     53.66 o 
   2  12  20      272.35      301.95     62.44 o 
   3  12  20     6949.03     7061.81    133.00 o 
   4  12  20       91.78       50.62     68.02 o 
   5  12  20      200.45      324.17     72.70 o 
   6  12  20      123.00      130.55     72.41 o 
   1  13  20     1454.07     1558.67     68.91 o 
   2  13  20      350.95      215.84     60.40 o 
   3  13  20      660.79      496.18     68.93 o 
   4  13  20      640.10      687.76     76.44 o 
   5  13  20     2825.85     3069.83    106.07 o 
   0  14  20      139.20      232.60     75.43 o 
   1  14  20     1404.51     1325.15     67.87 o 
   2  14  20      100.73        1.90     57.30 o 
   3  14  20    11550.05    11943.36    219.25 o 
   4  14  20      227.12      219.29     69.75 o 
   1  15  20     6430.04     6321.89    161.35 o 
   2  15  20       33.42       92.10     65.01 o 
   3  15  20     2554.63     2609.81     92.49 o 
   0  16  20      203.52      294.63    108.73 o 
   1   0  21      989.01     1022.23     66.87 o 
   2   0  21     9946.57     9972.62    154.10 o 
   3   0  21     1260.07     1227.72     88.00 o 
   4   0  21       29.51      100.39     72.52 o 
   5   0  21     1784.74     1976.26     97.91 o 
   6   0  21     5956.52     6003.06    133.38 o 
   7   0  21     1082.12     1005.00     82.19 o 
   8   0  21       14.43      -92.71     70.92 o 
   9   0  21      437.05      349.94     90.08 o 
   0   1  21     7375.23     7505.52    123.16 o 
   1   1  21     5038.02     5209.16     79.06 o 
   2   1  21     1307.44     1398.25     58.85 o 
   3   1  21      181.58      135.32     46.30 o 
   4   1  21      314.73      393.43     52.54 o 
   5   1  21      548.69      421.20     53.11 o 
   6   1  21      646.38      684.91     58.05 o 
   7   1  21     1260.49     1320.50     67.08 o 
   8   1  21     3975.07     4157.44    100.85 o 
   9   1  21      664.35      553.66     68.98 o 
   1   2  21       28.83       83.02     41.86 o 
   2   2  21     6116.91     5992.60     89.95 o 
   3   2  21      254.47      292.46     47.88 o 
   4   2  21       16.40      -20.01     46.60 o 
   5   2  21      281.95      165.36     50.90 o 
   6   2  21      282.94      179.15     53.53 o 
   7   2  21        0.00       82.36     57.55 o 
   8   2  21      624.06      659.54     67.43 o 
   9   2  21      301.07      268.71     65.58 o 
   0   3  21      293.68      312.46     63.70 o 
   1   3  21      848.34      764.42     48.41 o 
   2   3  21      907.76     1040.25     53.28 o 
   3   3  21      382.27      332.57     48.54 o 
   4   3  21     2363.90     2226.63     69.51 o 
   5   3  21       40.56       -9.23     51.29 o 
   6   3  21     3117.51     3174.80     84.48 o 
   7   3  21      319.75      358.21     62.03 o 
   8   3  21       29.94       -3.09     59.97 o 
   9   3  21       30.67      -55.03     61.64 o 
   1   4  21      101.65       99.64     45.96 o 
   2   4  21        2.99       17.33     45.97 o 
   3   4  21     2140.97     2173.02     70.08 o 
   4   4  21      621.39      688.33     54.91 o 
   5   4  21       52.97       69.51     51.35 o 
   6   4  21      485.66      485.86     58.75 o 
   7   4  21     1946.21     1897.25     75.98 o 
   8   4  21     2725.28     2890.72     91.13 o 
   9   4  21      557.67      502.05     70.20 o 
   0   5  21      593.95      608.77     69.35 o 
   1   5  21      342.16      319.42     47.35 o 
   2   5  21        3.20        6.50     46.78 o 
   3   5  21      530.81      660.65     56.24 o 
   4   5  21     5404.22     5306.48    106.37 o 
   5   5  21      940.71     1018.94     63.77 o 
   6   5  21     2583.00     2629.16     80.35 o 
   7   5  21       16.07       92.37     58.79 o 
   8   5  21      510.13      443.68     70.54 o 
   9   5  21      261.58      281.14     72.12 o 
   1   6  21        3.88      -61.02     45.57 o 
   2   6  21     2143.38     2156.74     67.13 o 
   3   6  21     1454.43     1561.94     65.55 o 
   4   6  21      710.82      747.42     59.84 o 
   5   6  21       23.50       32.21     54.77 o 
   6   6  21      936.32     1109.69     70.35 o 
   7   6  21     1172.49     1323.34     78.45 o 
   8   6  21     1347.59     1664.61     91.32 o 
   0   7  21     5967.24     6069.67    134.28 o 
   1   7  21       96.65       74.45     46.77 o 
   2   7  21      161.81      170.87     50.66 o 
   3   7  21      368.85      381.69     56.01 o 
   4   7  21      151.40      193.18     56.94 o 
   5   7  21      204.86      153.77     60.55 o 
   6   7  21     1389.57     1476.64     78.46 o 
   7   7  21       10.66      -29.56     67.51 o 
   8   7  21     2528.99     2569.81    100.38 o 
   1   8  21      914.93      893.69     57.67 o 
   2   8  21    11543.37    11470.61    133.22 o 
   3   8  21      144.90       45.63     54.65 o 
   4   8  21       61.84       69.22     57.76 o 
   5   8  21      218.44      142.42     61.38 o 
   6   8  21     1712.42     1813.47     82.83 o 
   7   8  21      113.16       73.14     69.94 o 
   8   8  21      173.79      317.41     76.77 o 
   0   9  21     7590.82     7550.11    150.80 o 
   1   9  21     2014.85     2030.05     67.05 o 
   2   9  21     1287.43     1216.10     67.70 o 
   3   9  21       48.59       29.26     52.76 o 
   4   9  21        0.77      -51.35     54.53 o 
   5   9  21      372.47      322.51     62.79 o 
   6   9  21      673.24      647.72     74.26 o 
   7   9  21      306.11      417.80     74.77 o 
   1  10  21      213.76      187.96     55.71 o 
   2  10  21     2197.34     2213.21     78.99 o 
   3  10  21      142.72       68.30     59.71 o 
   4  10  21       16.89       69.54     63.04 o 
   5  10  21      153.66      234.59     77.35 o 
   6  10  21      486.81      479.00     76.08 o 
   7  10  21       78.25       83.80     77.52 o 
   0  11  21      138.55       61.53     81.52 o 
   1  11  21     3531.47     3309.04     90.96 o 
   2  11  21      240.91      276.62     58.83 o 
   3  11  21       78.03      103.92     60.09 o 
   4  11  21     1084.12     1015.73     74.24 o 
   5  11  21      315.72      248.27     69.85 o 
   6  11  21      638.21      605.68     78.96 o 
   1  12  21       65.88       10.16     58.56 o 
   2  12  21      146.76      153.45     64.65 o 
   3  12  21      146.37      211.61     73.38 o 
   4  12  21      159.57      310.32     74.32 o 
   5  12  21      318.86      230.55     77.65 o 
   6  12  21        6.10      147.00    157.35 o 
   0  13  21      243.58      207.12     84.64 o 
   1  13  21      408.54      347.07     61.62 o 
   2  13  21      786.82      771.71     70.08 o 
   3  13  21       68.80      -98.96     65.97 o 
   4  13  21      440.93      218.50     76.06 o 
   5  13  21        0.40      -30.74     74.72 o 
   1  14  21      250.15      153.89     59.45 o 
   2  14  21     2144.87     2390.42     92.65 o 
   3  14  21      726.02      871.32     76.41 o 
   0  15  21     2467.49     2531.23    137.48 o 
   1  15  21      334.41      403.50     64.66 o 
   0   0  22       92.23       31.02     81.47 o 
   1   0  22        3.47       57.47     64.64 o 
   2   0  22     8735.89     8834.86    159.91 o 
   3   0  22     2128.82     2207.12    102.69 o 
   4   0  22     3487.34     3322.03    119.62 o 
   5   0  22     4930.62     4960.59    146.74 o 
   6   0  22     1104.43     1125.39     94.65 o 
   7   0  22     1176.68     1523.98    104.21 o 
   8   0  22       48.19       74.35     93.30 o 
   9   0  22       51.62       90.15    102.06 o 
   1   1  22     2871.90     3021.54     67.84 o 
   2   1  22      230.51      189.44     49.82 o 
   3   1  22     1010.48     1073.83     60.56 o 
   4   1  22     2616.30     2613.57     75.61 o 
   5   1  22     1271.60     1545.96     66.06 o 
   6   1  22      187.99      317.56     57.52 o 
   7   1  22     1322.61     1312.18     70.36 o 
   8   1  22      507.36      482.72     66.14 o 
   9   1  22       79.73       90.06     66.91 o 
   0   2  22     2710.08     2550.22     89.69 o 
   1   2  22      381.26      375.28     47.93 o 
   2   2  22     2896.66     2845.75     71.35 o 
   3   2  22      540.37      518.88     53.14 o 
   4   2  22     4039.30     3825.82     96.03 o 
   5   2  22      718.25      799.55     61.63 o 
   6   2  22     1002.07     1041.48     66.71 o 
   7   2  22      493.53      649.11     65.92 o 
   8   2  22      651.44      805.25     69.56 o 
   9   2  22       88.99      139.98     64.49 o 
   1   3  22        1.60       12.78     46.32 o 
   2   3  22     1607.53     1502.67     65.19 o 
   3   3  22       82.16       85.93     50.92 o 
   4   3  22     1157.42     1274.34     62.89 o 
   5   3  22        1.21       47.58     53.60 o 
   6   3  22       26.70       12.90     54.78 o 
   7   3  22      538.00      589.94     65.97 o 
   8   3  22       23.46      -11.41     61.14 o 
   9   3  22        1.80       -7.71    102.81 o 
   0   4  22      584.47      451.16     71.31 o 
   1   4  22     3208.15     3152.02     76.59 o 
   2   4  22     2698.27     2661.75     76.04 o 
   3   4  22       11.19       -8.76     50.96 o 
   4   4  22     4112.11     3989.66     86.55 o 
   5   4  22       92.68       83.83     54.88 o 
   6   4  22       17.51       -3.59     55.21 o 
   7   4  22       30.48      182.62     63.25 o 
   8   4  22     1617.62     1922.10     86.75 o 
   1   5  22       28.08       48.26     46.62 o 
   2   5  22     1790.95     1662.29     65.28 o 
   3   5  22      210.71      239.77     53.28 o 
   4   5  22      631.93      725.65     62.92 o 
   5   5  22       23.18      -54.59     54.75 o 
   6   5  22      591.22      572.22     66.89 o 
   7   5  22        3.59      110.32     58.88 o 
   8   5  22      141.07       49.06     65.27 o 
   0   6  22     5914.63     6028.21    153.03 o 
   1   6  22     1604.37     1614.52     63.92 o 
   2   6  22     1298.62     1317.34     65.45 o 
   3   6  22      655.34      688.14     59.37 o 
   4   6  22     9710.46     9385.42    125.09 o 
   5   6  22      291.76      336.41     60.29 o 
   6   6  22        0.74      -78.43     63.63 o 
   7   6  22      297.77      236.69     72.49 o 
   8   6  22        6.89      -79.12     74.16 o 
   1   7  22      582.21      619.96     57.10 o 
   2   7  22     1678.75     1744.28     69.00 o 
   3   7  22     1932.53     1882.77     73.69 o 
   4   7  22     1416.68     1536.86     74.09 o 
   5   7  22      617.82      790.70     70.70 o 
   6   7  22      724.28      610.38     73.70 o 
   7   7  22      389.90      251.53     94.52 o 
   8   7  22        0.72      -75.39     73.86 o 
   0   8  22     3034.06     2910.76    111.94 o 
   1   8  22      100.16      102.76     52.79 o 
   2   8  22     1758.81     1819.06     70.01 o 
   3   8  22     1004.45     1137.24     69.03 o 
   4   8  22     7314.89     7201.02    122.33 o 
   5   8  22      905.16      927.89     71.86 o 
   6   8  22       61.98       98.80     65.05 o 
   7   8  22      410.57      408.30     74.41 o 
   1   9  22      850.27      907.02     67.02 o 
   2   9  22        3.23      -65.97     50.57 o 
   3   9  22     1195.68     1251.15     67.24 o 
   4   9  22     2073.19     2254.44     81.30 o 
   5   9  22      123.77      107.97     67.57 o 
   6   9  22      250.05      271.76     66.26 o 
   7   9  22      178.52      204.69     74.51 o 
   0  10  22        0.61      -25.16     79.22 o 
   1  10  22      333.75      286.79     59.64 o 
   2  10  22     3463.94     3208.96     90.47 o 
   3  10  22      144.46      135.36     62.90 o 
   4  10  22      325.40      189.00     67.34 o 
   5  10  22      645.58      533.81     74.46 o 
   6  10  22     1523.36     1522.02     89.45 o 
   1  11  22      243.76      192.76     64.45 o 
   2  11  22       61.02      114.37     65.81 o 
   3  11  22       48.40      115.20     65.30 o 
   4  11  22     2050.96     2224.49     96.40 o 
   5  11  22       42.41       74.10     70.00 o 
   0  12  22       57.38      103.13     87.58 o 
   1  12  22      891.57      787.99     69.23 o 
   2  12  22     3456.72     3547.05    102.50 o 
   3  12  22      234.84      289.22     71.61 o 
   4  12  22      733.92      534.46     79.93 o 
   5  12  22      367.90      343.10     81.32 o 
   1  13  22      344.52      286.40     65.24 o 
   2  13  22     2113.79     2053.96     84.62 o 
   3  13  22      214.91      244.28     71.38 o 
   4  13  22      498.65      375.67    501.13 o 
   0  14  22     4808.05     4730.68    163.39 o 
   1  14  22       75.58      -25.83     66.12 o 
   2  14  22     1034.30      941.09     76.59 o 
   1   0  23     2832.06     2668.78    100.74 o 
   2   0  23     1852.60     1856.08     95.38 o 
   3   0  23     1419.70     1441.95     92.58 o 
   4   0  23      993.06     1117.74    117.49 o 
   5   0  23      153.92      218.60     83.99 o 
   6   0  23      240.75      192.25     86.94 o 
   7   0  23     3517.99     3348.94    142.41 o 
   8   0  23        7.87       83.96     97.26 o 
   0   1  23     1825.08     1739.69     87.52 o 
   1   1  23     1244.13     1229.59     59.44 o 
   2   1  23      990.39      926.35     60.52 o 
   3   1  23     1284.36     1349.73     67.18 o 
   4   1  23       39.42      -16.75     54.12 o 
   5   1  23       38.88       -1.25     54.17 o 
   6   1  23      123.22       63.43     57.17 o 
   7   1  23     1992.12     1818.70     75.49 o 
   8   1  23      938.18     1058.04     74.69 o 
   1   2  23       36.17       11.12     51.41 o 
   2   2  23     2010.03     1997.64     71.68 o 
   3   2  23       13.25      -78.86     52.57 o 
   4   2  23     1529.15     1637.63     71.53 o 
   5   2  23        7.37      -39.87     55.01 o 
   6   2  23      487.10      316.28     61.32 o 
   7   2  23       14.63       -4.56     60.66 o 
   8   2  23      116.35       81.20     64.51 o 
   0   3  23      597.58      433.35     75.42 o 
   1   3  23      184.49      133.39     52.97 o 
   2   3  23       37.30        7.03     51.76 o 
   3   3  23     4192.66     4389.54     91.99 o 
   4   3  23       77.16      102.98     54.82 o 
   5   3  23     1800.42     1692.78     73.13 o 
   6   3  23        7.87        7.12     57.36 o 
   7   3  23      494.01      422.47     66.32 o 
   8   3  23      633.17      559.20     85.16 o 
   1   4  23      731.00      882.35     58.43 o 
   2   4  23      124.19      108.88     53.19 o 
   3   4  23      170.70      106.93     54.79 o 
   4   4  23     1896.37     2078.32     77.61 o 
   5   4  23      252.70      253.10     58.58 o 
   6   4  23       12.95      -31.39     58.87 o 
   7   4  23      745.98      694.85     71.48 o 
   8   4  23      997.70      801.14     75.76 o 
   0   5  23      245.70      230.25     71.99 o 
   1   5  23       10.69      -65.43     50.44 o 
   2   5  23        0.21       15.95     53.27 o 
   3   5  23     1457.17     1680.37     72.01 o 
   4   5  23     2731.97     2820.50     84.78 o 
   5   5  23     1465.28     1518.49     76.09 o 
   6   5  23      380.26      388.70     72.95 o 
   7   5  23     1288.97     1237.83     83.11 o 
   8   5  23      592.06      804.30    327.78 o 
   1   6  23       44.52       62.68     53.24 o 
   2   6  23       66.42       61.03     57.15 o 
   3   6  23      900.72      893.54     66.70 o 
   4   6  23      703.35      724.87     65.39 o 
   5   6  23       66.28       78.15     63.81 o 
   6   6  23      192.95       53.54     68.34 o 
   7   6  23       68.49       71.72     72.55 o 
   0   7  23        6.35       29.63     73.89 o 
   1   7  23     1406.28     1344.55     67.77 o 
   2   7  23       45.11       59.16     57.77 o 
   3   7  23      339.26      374.32     61.87 o 
   4   7  23     1814.99     1950.64     82.30 o 
   5   7  23       90.85      176.41     64.33 o 
   6   7  23        9.97      -60.62     66.84 o 
   7   7  23     1630.58     1585.92    108.41 o 
   1   8  23      467.30      467.58     59.03 o 
   2   8  23      538.23      502.46     61.39 o 
   3   8  23     3118.14     3067.29     90.86 o 
   4   8  23      335.42      311.21     64.06 o 
   5   8  23      617.89      483.70     68.52 o 
   6   8  23       90.78       66.14     69.05 o 
   0   9  23     1096.37     1053.48     99.77 o 
   1   9  23      808.33      774.90     67.90 o 
   2   9  23       98.77       31.83     62.53 o 
   3   9  23     1280.84     1572.82     83.07 o 
   4   9  23       15.56      -31.32     65.80 o 
   5   9  23      173.00      272.41     69.45 o 
   6   9  23      187.19      137.21     74.19 o 
   1  10  23        2.01       32.37     58.33 o 
   2  10  23     2875.62     2784.52     91.04 o 
   3  10  23        4.37      -93.53     62.35 o 
   4  10  23      389.82      452.10     75.86 o 
   5  10  23      333.10      403.52     73.77 o 
   0  11  23     2188.90     2376.30    123.59 o 
   1  11  23        8.91       35.50     63.96 o 
   2  11  23      431.98      371.97     73.01 o 
   3  11  23     2549.78     2594.74    121.50 o 
   4  11  23      701.71      704.90     83.25 o 
   5  11  23      556.42      494.38    200.92 o 
   1  12  23      183.92      262.36     65.93 o 
   2  12  23      885.90      846.59     79.56 o 
   3  12  23      418.50      372.10     78.27 o 
   0  13  23      612.18      703.17     98.87 o 
   1  13  23      372.99      447.35     68.49 o 
   2  13  23      137.24      112.72     68.24 o 
   0   0  24     2236.61     2116.99    137.77 o 
   1   0  24      250.26      289.22     77.53 o 
   2   0  24     1508.22     1540.65     99.37 o 
   3   0  24     3098.45     3108.01    122.07 o 
   4   0  24     6219.51     5709.14    167.81 o 
   5   0  24      464.37      248.54     97.72 o 
   6   0  24      623.68      670.13    105.82 o 
   7   0  24      111.15       99.92     94.37 o 
   1   1  24      291.84      357.04     54.83 o 
   2   1  24     4575.53     4273.94     96.15 o 
   3   1  24      699.65      822.67     67.14 o 
   4   1  24      246.83      196.11     62.85 o 
   5   1  24      139.78      189.24     62.78 o 
   6   1  24     3428.45     3431.75     98.71 o 
   7   1  24      292.11      213.09     68.68 o 
   0   2  24      976.32     1304.60    101.01 o 
   1   2  24      314.87      285.06     56.12 o 
   2   2  24      533.95      429.16     61.45 o 
   3   2  24     3795.22     3679.73     94.95 o 
   4   2  24      773.50      761.36     64.34 o 
   5   2  24      505.05      512.89     64.37 o 
   6   2  24        0.47      -18.46     59.23 o 
   7   2  24        6.09        6.81     61.41 o 
   1   3  24        6.22      -23.64     52.82 o 
   2   3  24       26.14       17.04     56.43 o 
   3   3  24      255.11      235.34     57.51 o 
   4   3  24        0.74      -66.71     54.89 o 
   5   3  24      648.56      625.10     66.14 o 
   6   3  24        1.99      -32.19     60.00 o 
   7   3  24       99.10      204.17     66.61 o 
   0   4  24     6390.37     6682.33    155.97 o 
   1   4  24      751.01      733.72     62.48 o 
   2   4  24      805.96      760.48     63.52 o 
   3   4  24     5165.53     4968.86    108.70 o 
   4   4  24     1275.14     1410.10     74.70 o 
   5   4  24     1312.12     1260.86     69.51 o 
   6   4  24      409.45      307.47     64.80 o 
   7   4  24       17.42       55.20     64.73 o 
   1   5  24      208.01      199.03     56.65 o 
   2   5  24      167.25      219.32     57.26 o 
   3   5  24        2.35       40.44     55.91 o 
   4   5  24       89.33       40.90     60.43 o 
   5   5  24     1318.15     1252.10     78.13 o 
   6   5  24        6.48      -35.83     68.79 o 
   7   5  24      147.58       25.94     73.52 o 
   0   6  24     2933.84     3109.10    117.16 o 
   1   6  24     1772.03     1781.29     78.36 o 
   2   6  24     1863.04     1834.50     78.10 o 
   3   6  24     5011.78     5050.03    108.27 o 
   4   6  24      365.94      420.46     67.38 o 
   5   6  24     1611.25     1505.94     83.61 o 
   6   6  24       21.69       77.13     69.71 o 
   1   7  24        1.34       51.31     56.81 o 
   2   7  24      869.30      711.87     66.35 o 
   3   7  24      336.39      296.72     65.19 o 
   4   7  24       10.05       23.23     62.91 o 
   5   7  24      825.08      855.19     76.79 o 
   6   7  24     1391.28     1414.48     87.62 o 
   0   8  24      183.90       56.92     77.67 o 
   1   8  24      185.01      208.60     59.34 o 
   2   8  24        5.93      -85.73     57.15 o 
   3   8  24     4723.44     4563.17    108.94 o 
   4   8  24     2499.60     2256.97     87.78 o 
   5   8  24      717.19      686.43     75.42 o 
   6   8  24       18.61      -41.35     69.03 o 
   1   9  24      395.80      344.44     67.49 o 
   2   9  24     2296.67     2133.00     87.06 o 
   3   9  24     1512.75     1693.75     87.32 o 
   4   9  24      213.96      161.06     74.04 o 
   5   9  24      550.42      490.95     77.83 o 
   0  10  24       28.54      183.72     90.28 o 
   1  10  24      144.65       99.78     64.24 o 
   2  10  24      863.13      738.14     75.65 o 
   3  10  24     1609.73     1745.92     86.52 o 
   4  10  24      636.82      587.11     76.50 o 
   1  11  24      143.40      187.29     68.98 o 
   2  11  24      492.92      466.47     77.49 o 
   3  11  24      417.54      376.92     78.93 o 
   0  12  24     1710.41     2024.07    124.21 o 
   1  12  24        1.63      -83.60     66.25 o 
   2  12  24      906.51      604.28    148.70 o 
   1   0  25     2492.45     2540.45    127.99 o 
   2   0  25      206.84      223.29     92.33 o 
   3   0  25      215.05      141.88     93.52 o 
   4   0  25      117.69      130.22     93.14 o 
   5   0  25      888.39     1085.07    108.27 o 
   6   0  25     1614.74     1357.14    120.71 o 
   7   0  25      254.01      149.93    104.30 o 
   0   1  25     3083.68     3177.18    164.53 o 
   1   1  25     1148.97     1238.87     69.00 o 
   2   1  25     1141.85     1281.00     73.27 o 
   3   1  25      195.30      116.18     61.86 o 
   4   1  25      128.61       11.12     63.04 o 
   5   1  25       24.39       84.34     65.99 o 
   6   1  25      615.22      689.99     75.58 o 
   7   1  25      195.42       23.73     81.08 o 
   1   2  25     1656.14     2043.13     77.44 o 
   2   2  25        3.30      -16.29     55.60 o 
   3   2  25      167.10      146.75     60.44 o 
   4   2  25      105.29      117.22     66.09 o 
   5   2  25     1870.40     1953.49     83.35 o 
   6   2  25      512.05      493.73     67.80 o 
   7   2  25       79.56       90.36     67.15 o 
   0   3  25      389.80      270.45     90.43 o 
   1   3  25        0.17       52.03     59.35 o 
   2   3  25     1401.86     1368.33     75.98 o 
   3   3  25      696.75      768.18     69.38 o 
   4   3  25      343.10      327.41     61.80 o 
   5   3  25        2.30      -84.53     60.45 o 
   6   3  25     1234.55     1131.77     76.78 o 
   1   4  25      647.13      723.21     70.22 o 
   2   4  25      245.70      246.72     62.05 o 
   3   4  25        0.23      -20.01     61.02 o 
   4   4  25      293.00      210.51     65.15 o 
   5   4  25     3355.98     3683.90    105.32 o 
   6   4  25       35.29      -12.02     62.67 o 
   0   5  25      970.12      992.13    104.89 o 
   1   5  25        5.12       16.18     58.74 o 
   2   5  25     1679.60     1786.72     82.59 o 
   3   5  25       12.09      -11.87     62.01 o 
   4   5  25       50.57       27.70     65.59 o 
   5   5  25     1244.77     1226.57     81.21 o 
   6   5  25      277.85      269.19     75.53 o 
   1   6  25       22.95       -7.09     58.98 o 
   2   6  25      756.79      750.70     71.48 o 
   3   6  25       98.18      113.54     65.24 o 
   4   6  25      749.68      781.85     74.13 o 
   5   6  25      738.28      656.71     78.15 o 
   6   6  25      509.11      490.39     91.18 o 
   0   7  25      870.80      893.18    110.96 o 
   1   7  25       40.55      -19.65     58.79 o 
   2   7  25     1604.58     1580.96     79.81 o 
   3   7  25       43.41      -43.86     62.26 o 
   4   7  25       15.27       14.10     67.39 o 
   5   7  25      737.57      813.98     78.79 o 
   1   8  25      200.38      183.83     62.28 o 
   2   8  25      781.56      610.07     68.58 o 
   3   8  25      226.25      316.29     70.65 o 
   4   8  25      652.96      584.51     75.89 o 
   5   8  25     1179.22     1203.93    134.25 o 
   0   9  25      434.92      327.87     96.04 o 
   1   9  25      211.42      203.33     68.14 o 
   2   9  25      771.92      680.97     75.45 o 
   3   9  25      823.83      865.81     80.13 o 
   4   9  25      146.98      172.52     74.56 o 
   1  10  25     2360.89     2597.10    108.03 o 
   2  10  25       97.21      182.31     74.71 o 
   3  10  25      913.17      951.41     84.65 o 
   0  11  25      761.52      886.73    110.62 o 
   1  11  25     2679.93     2834.31    120.53 o 
   0   0  26     1279.27      816.03    157.71 o 
   1   0  26       75.69       18.17     91.99 o 
   2   0  26        4.73     -108.49     88.47 o 
   3   0  26     4453.79     4154.19    203.76 o 
   4   0  26        4.65      123.59     98.05 o 
   5   0  26     7108.26     6967.66    184.29 o 
   6   0  26      582.42      509.53    105.70 o 
   1   1  26     3840.17     3762.74    109.60 o 
   2   1  26       73.83       78.13     63.09 o 
   3   1  26     3727.27     3842.18    107.32 o 
   4   1  26        9.05      -34.37     66.81 o 
   5   1  26     1258.14     1290.60     82.10 o 
   6   1  26      189.05      255.00     74.67 o 
   0   2  26      129.81        0.64     84.28 o 
   1   2  26       86.82      231.79     62.32 o 
   2   2  26      241.08      187.48     64.85 o 
   3   2  26      707.80      591.53     72.05 o 
   4   2  26     1289.98     1434.43     83.40 o 
   5   2  26      346.37      155.67     70.90 o 
   6   2  26     1252.22     1322.73     86.41 o 
   1   3  26      261.68      233.86     65.32 o 
   2   3  26       40.12      113.45     65.04 o 
   3   3  26      280.53      312.81     76.63 o 
   4   3  26      266.57      279.18     71.96 o 
   5   3  26      516.14      496.13     68.41 o 
   6   3  26     1699.57     2588.36    482.20 o 
   0   4  26       11.07      -35.81     92.52 o 
   1   4  26     4361.83     4412.37    124.61 o 
   2   4  26       26.54      -44.91     62.36 o 
   3   4  26       34.35       -1.09     65.09 o 
   4   4  26     2240.44     2550.02    101.10 o 
   5   4  26      534.79      388.20     76.25 o 
   1   5  26       67.09      -50.84     66.89 o 
   2   5  26      321.23      469.73     69.74 o 
   3   5  26      305.15      282.63     68.62 o 
   4   5  26       48.42      -44.54     67.49 o 
   5   5  26     1202.28     1032.90     85.56 o 
   0   6  26       56.02      -94.82    128.62 o 
   1   6  26      777.54      783.89     74.83 o 
   2   6  26      159.12      227.67     67.45 o 
   3   6  26      757.84      706.45     72.95 o 
   4   6  26     1824.26     2077.28     91.09 o 
   5   6  26       92.56      414.03    220.84 o 
   1   7  26     1451.21     1325.17     81.02 o 
   2   7  26       61.82       84.90     65.65 o 
   3   7  26     1100.22     1100.51     84.20 o 
   4   7  26      349.40      382.19     74.07 o 
   0   8  26      882.13      802.94    114.04 o 
   1   8  26      452.28      335.60     73.79 o 
   2   8  26        3.03        5.83     70.25 o 
   3   8  26     2367.73     2686.96    107.02 o 
   1   9  26     2154.46     2180.05     90.91 o 
   2   9  26      158.77      135.67     72.56 o 
   1   0  27      107.44      285.72     99.71 o 
   2   0  27      640.06      562.66    110.03 o 
   3   0  27        8.23      -77.55     94.08 o 
   4   0  27        0.98      -32.84     97.06 o 
   5   0  27      632.41      648.38    108.79 o 
   0   1  27       66.57      142.78     96.98 o 
   1   1  27     3872.15     4155.44    126.91 o 
   2   1  27       69.97        5.02     66.61 o 
   3   1  27        3.64      -38.00     66.62 o 
   4   1  27        8.55        9.31     70.32 o 
   5   1  27       40.53      -36.95     69.34 o 
   1   2  27       45.52       30.70     70.85 o 
   2   2  27       29.88       -1.42     75.06 o 
   3   2  27       12.63       72.92     75.46 o 
   4   2  27      141.03      174.46     73.06 o 
   5   2  27      234.05      278.84    114.23 o 
   0   3  27        4.62      143.01     96.96 o 
   1   3  27     4986.07     5411.74    158.95 o 
   2   3  27      102.99       95.35     73.16 o 
   3   3  27        5.36       54.62     71.70 o 
   4   3  27       41.09       65.56     74.35 o 
   1   4  27      124.22      280.29     71.29 o 
   2   4  27       81.94      215.49     73.74 o 
   3   4  27      396.31      375.71     80.03 o 
   4   4  27      550.01      593.33     77.89 o 
   0   5  27      268.80      174.46    104.60 o 
   1   5  27     4667.83     4995.31    123.53 o 
   2   5  27      100.78       42.58     72.00 o 
   3   5  27       48.48       49.44     68.53 o 
   4   5  27       42.01      -58.18     71.22 o 
   1   6  27      243.91      217.96     72.16 o 
   2   6  27      533.47      564.09     76.09 o 
   3   6  27      770.70      795.32     76.72 o 
   0   7  27      494.33      407.56    117.31 o 
   1   7  27     4447.99     4792.41    122.60 o 
   2   7  27        8.42     -101.02     67.79 o 
   1   8  27      108.27      -27.90    263.48 o 
   0   0  28      358.44      416.61    158.46 o 
   1   0  28     1019.02     1315.39    128.21 o 
   2   0  28      119.48      213.55    108.23 o 
   3   0  28      488.20      618.44    114.54 o 
   1   1  28      857.42     1096.14     88.60 o 
   2   1  28     7040.40     7405.46    153.61 o 
   3   1  28        1.19       14.90     75.11 o 
   0   2  28      394.81      205.99    107.68 o 
   1   2  28      261.87      219.58     78.03 o 
   2   2  28      234.29      290.57     79.71 o 
   3   2  28      524.29      595.33     87.49 o 
   1   3  28      247.44      312.16     82.00 o 
   2   3  28      582.89      658.65     92.76 o 
   3   3  28      138.55      138.21     86.60 o 
   0   4  28     2340.51     1882.75    137.71 o 
   1   4  28       66.40       85.54     77.30 o 
   2   4  28     1318.06     1136.01     93.09 o 
   1   5  28     1603.22     1700.31     92.08 o 
   2   5  28       68.10     -193.28    368.63 o 
   0   1  29     1021.59      751.20    396.52 o 
                                                 
